# Supplementary material for: Transcriptomic Study of Substrate-Specific Transport Mechanisms for Iron and Carbon in the Marine Copiotroph Alteromonas macleodii
Source: mSystems. 2020 Apr 28;5(2):e00070-20. doi: 10.1128/mSystems.00070-20 (PMC7190382; doi:10.1128/mSystems.00070-20)
Supplement: DATA SET S1 [file mSystems.00070-20-sd001.xlsx]

## Sheet: Carbon Limitation
Supplemental Dataset 1: Complete list of differentially expressed transcripts (log2fold change ≥ |1|, P < 0.05) from A. macleodii ATCC 27126 grown under carbon or iron limitation with corresponding DESeq2 results.									Normalized Counts
OrfID	OrfID_Old	Product	Condition	Log2FoldChange	Standard Error	Wald Statistic	Wald Test p-value	FDR adjusted p-value	C_Deplete_A	C_Deplete_B	C_Deplete_C	C_Replete_A	C_Replete_B	C_Replete_C
MASE_RS00025	MASE_00025	hypothetical protein	C	1.38816	0.281864	4.92491	8.43984e-07	3.29705e-06	7075.79	4868.68	4476.46	1664.25	1716	2893.03
MASE_RS00030	MASE_00030	hypothetical protein	C	1.44632	0.216798	6.67127	2.53596e-11	1.6679e-10	12071.3	10514.2	10303.5	3029.6	3817.22	5221.84
MASE_RS00040	MASE_00040	glycine--tRNA ligase subunit beta	C	-1.03904	0.241324	-4.30559	1.66541e-05	5.2588e-05	3473.31	2925.5	3619.09	6304.36	5349.08	8931.85
MASE_RS00045	MASE_00045	glycine--tRNA ligase subunit alpha	C	-1.00619	0.129705	-7.75752	8.66057e-15	7.81059e-14	2280.83	2084.32	2097.02	4431.72	4138.05	4410.55
MASE_RS00065	MASE_00065	class I SAM-dependent methyltransferase	C	1.57951	0.218462	7.23016	4.82431e-13	3.74294e-12	5530.49	4928.52	5050.39	1932.04	1937.42	1320.61
MASE_RS00115	MASE_00115	peptidoglycan-binding protein	C	1.29089	0.158109	8.16457	3.22582e-16	3.21664e-15	4614.69	6588.3	6722.76	2626.97	2342.97	2355.32
MASE_RS00145	MASE_00145	membrane protein	C	-1.50089	0.184339	-8.14199	3.8882e-16	3.85547e-15	31361	24718.3	28892.2	79920	89708.6	70858.4
MASE_RS00150	MASE_00150	hemoglobin-like oxygen-binding protein	C	-1.29845	0.227283	-5.71292	1.11056e-08	5.64281e-08	478.146	404.218	381.276	970.264	841.618	1295.99
MASE_RS00250	MASE_00235	hypothetical protein	C	-1.09042	0.223078	-4.88806	1.01835e-06	3.92692e-06	78286.7	73544	107530	211145	216686	124443
MASE_RS00270	MASE_00255	50S ribosomal protein L28	C	-1.17361	0.139953	-8.3857	5.0423e-17	5.3115e-16	7223.28	8577.78	8297.29	18256.8	19462.3	16639.7
MASE_RS00335	MASE_00320	flagellar basal body-associated protein FliL	C	1.10706	0.182999	6.04953	1.45271e-09	8.13641e-09	3936.03	5769.7	6235.57	2386.53	2680.75	2333.55
MASE_RS00415	MASE_00405	hypothetical protein	C	1.33942	0.13967	9.58984	8.8226e-22	1.29899e-20	2704.99	2954.86	3293.29	1139.99	1081.11	1315.87
MASE_RS00420	MASE_00410	hypothetical protein	C	1.28535	0.173761	7.39724	1.39041e-13	1.13541e-12	4184.74	3044.06	3727.02	1423.81	1360.15	1710.64
MASE_RS00430	MASE_00420	LysR family transcriptional regulator	C	1.42531	0.326828	4.36105	1.29438e-05	4.17877e-05	384.637	635.684	618.312	164.068	179.62	266.015
MASE_RS00505	MASE_00495	GGDEF domain-containing protein	C	1.61135	0.278774	5.78014	7.46373e-09	3.88839e-08	11276.9	15717.1	14368.4	5071.02	5264.35	3202.59
MASE_RS00545	MASE_00540	16S rRNA methyltransferase	C	1.33979	0.235692	5.68451	1.31187e-08	6.57967e-08	3390.4	3788.13	4263.63	1416.27	1264.12	1839.38
MASE_RS00550	MASE_00545	peroxiredoxin	C	1.53659	0.157912	9.7307	2.23046e-22	3.39992e-21	31131.5	33906.9	30693.7	10045.9	10119.8	12832.1
MASE_RS00585	MASE_00580	hypothetical protein	C	1.28823	0.369278	3.48852	0.000485701	0.00118588	266.065	319.535	299.574	93.349	79.0782	189.334
MASE_RS00595	MASE_00590	diguanylate phosphodiesterase	C	1.09032	0.166724	6.53967	6.16535e-11	3.92864e-10	7382.34	6815.25	5707.03	2614.72	3156.35	3577.47
MASE_RS00635	MASE_00630	multidrug efflux RND transporter permease subunit	C	-1.20228	0.110952	-10.8361	2.32282e-27	4.65401e-26	2112.13	2122.71	1869.06	4449.64	4724.36	4870.63
MASE_RS00640	MASE_00635	alpha/beta hydrolase	C	-1.129	0.296031	-3.81378	0.000136859	0.000373575	329.689	366.958	351.016	626.099	560.326	1103.82
MASE_RS00660	MASE_00655	hypothetical protein	C	1.57963	0.251679	6.27639	3.46519e-10	2.069e-09	2429.29	2509.99	2091.97	819.397	965.884	568.003
MASE_RS00665	MASE_00660	methyl-accepting chemotaxis protein	C	1.57836	0.126211	12.5058	6.94052e-36	1.96918e-34	9165.75	11259.4	10889.6	3369.99	3725.71	3390.98
MASE_RS00685	MASE_00680	EAL domain-containing protein	C	1.0241	0.156035	6.56331	5.26266e-11	3.38675e-10	14237.4	18306.1	16551.2	7677.25	8772.03	7691.71
MASE_RS00730	MASE_00730	serine O-acetyltransferase	C	-1.56689	0.16456	-9.5217	1.70373e-21	2.44369e-20	834.827	897.635	907.799	2615.66	2211.93	2992.43
MASE_RS00810	MASE_00810	inorganic diphosphatase	C	-1.45552	0.248674	-5.85312	4.82427e-09	2.56174e-08	6971.67	5821.64	5370.14	12862.4	16526.2	20426.3
MASE_RS00815	MASE_00815	DUF3299 domain-containing protein	C	-1.22679	0.208735	-5.87727	4.17096e-09	2.23006e-08	192.801	219.046	215.855	484.661	378.446	603.977
MASE_RS00900	MASE_00905	sodium transporter	C	-2.68411	0.172294	-15.5786	1.01718e-54	4.39308e-53	2354.1	2837.43	2738.53	18908.4	19016	13037.6
MASE_RS00910	MASE_00915	hypothetical protein	C	-1.07305	0.188283	-5.69912	1.20429e-08	6.07931e-08	650.703	555.517	554.766	1273.88	1317.22	1115.18
MASE_RS00930	MASE_00935	TonB-dependent receptor	C	1.3502	0.124926	10.808	3.15521e-27	6.28939e-26	8341.52	9385.08	8307.37	3265.33	3280.62	3664.57
MASE_RS00960	MASE_00965	hypothetical protein	C	1.18631	0.225433	5.26238	1.42205e-07	6.20369e-07	7027.59	9073.45	8120.77	2866.48	3087.44	4688.87
MASE_RS00965	MASE_00970	agglutinin biogenesis protein MshI	C	1.31051	0.227618	5.75751	8.53656e-09	4.41245e-08	1050.76	1809.95	1505.94	500.69	530.954	727.991
MASE_RS00970	MASE_00975	agglutinin biogenesis protein MshJ	C	1.28846	0.207301	6.21541	5.11906e-10	2.98766e-09	1805.58	1962.38	2174.68	639.3	754.632	1038.5
MASE_RS00975	MASE_00980	agglutinin biogenesis protein MshK	C	1.1979	0.233028	5.14057	2.73903e-07	1.1485e-06	877.243	796.016	773.647	290.419	286.941	488.483
MASE_RS00980	MASE_00985	pilus (MSHA type) biogenesis protein MshL	C	1.44156	0.22032	6.54301	6.02919e-11	3.84819e-10	11180.5	15361.4	14022.5	5222.83	5781.75	3930.58
MASE_RS00985	MASE_00990	AAA family ATPase	C	1.43375	0.165967	8.63879	5.68106e-18	6.41926e-17	5290.45	6554.43	5964.24	1921.67	1960.01	2709.38
MASE_RS00990	MASE_00995	agglutinin biogenesis protein MshN	C	1.04709	0.196634	5.32505	1.00924e-07	4.53517e-07	3184.1	3002.28	2816.2	1099.44	1316.09	1940.68
MASE_RS00995	MASE_01000	GspE/PulE family protein	C	1.20652	0.124024	9.72817	2.2866e-22	3.47188e-21	14902.5	15718.2	14181.8	6575.92	6417.76	6419.38
MASE_RS01000	MASE_01005	type II secretion system F family protein	C	1.75679	0.234273	7.49892	6.43471e-14	5.44901e-13	6483.89	5444.52	5553.72	1821.72	1998.42	1353.74
MASE_RS01005	MASE_01010	hypothetical protein	C	1.99576	0.215838	9.24657	2.31822e-20	3.05455e-19	3392.33	3081.32	4121.41	1003.27	921.826	731.778
MASE_RS01010	MASE_01015	prepilin-type N-terminal cleavage/methylation domain-containing protein	C	1.78551	0.171861	10.3893	2.77429e-25	5.04424e-24	10673.4	10510.8	10008	3120.12	3394.71	2534.24
MASE_RS01015	MASE_01020	prepilin-type N-terminal cleavage/methylation domain-containing protein	C	1.29634	0.218445	5.93439	2.94931e-09	1.59665e-08	36354.5	30733	22127.1	9416	11195.2	15712.9
MASE_RS01025	MASE_01030	prepilin-type N-terminal cleavage/methylation domain-containing protein	C	1.25568	0.260281	4.82432	1.40479e-06	5.31686e-06	3508.01	4115.57	3882.36	1827.38	1901.27	1090.57
MASE_RS01030	MASE_01035	type II secretion system protein	C	1.0176	0.291812	3.48718	0.000488141	0.00119109	3450.17	5205.15	4806.29	2342.21	2894.26	1413.38
MASE_RS01035	MASE_01040	hypothetical protein	C	1.0277	0.168882	6.0853	1.16271e-09	6.56898e-09	1302.37	1664.29	1736.92	771.308	789.652	745.978
MASE_RS01040	MASE_01045	agglutinin biogenesis protein MshQ	C	1.15267	0.149805	7.69446	1.42093e-14	1.25526e-13	19339.8	22001.7	21170.9	9099.17	10335.5	8683.82
MASE_RS01145	MASE_01150	oxidative damage protection protein	C	-1.26251	0.353034	-3.57615	0.000348686	0.00087498	287.273	263.08	352.024	597.811	473.34	1093.41
MASE_RS01165	MASE_01165	methyl-accepting chemotaxis protein	C	1.60507	0.125348	12.8049	1.5394e-37	4.63849e-36	12095.4	15824.3	13549.4	4270.48	4778.58	4582.84
MASE_RS01170	MASE_01170	response regulator	C	1.43731	0.238822	6.01834	1.76209e-09	9.81269e-09	5007.04	6931.55	8369.91	2324.3	2058.29	3115.5
MASE_RS01175	MASE_01175	chemotaxis protein CheA	C	1.5717	0.164413	9.55947	1.18356e-21	1.7295e-20	7037.23	7109.95	7227.09	1896.21	2297.79	2996.22
MASE_RS01180	MASE_01180	chemotaxis protein CheW	C	1.6467	0.16209	10.1592	3.01652e-24	5.1653e-23	6565.83	8240.18	8184.32	2264.89	2929.28	2149.89
MASE_RS01185	MASE_01185	methyl-accepting chemotaxis protein	C	1.80406	0.110615	16.3094	8.46099e-60	4.44431e-58	30987.9	30315.2	34324.9	8858.73	10145.7	8382.78
MASE_RS01190	MASE_01190	chemotaxis protein CheR	C	1.35145	0.238127	5.67532	1.38428e-08	6.92495e-08	2151.66	2778.72	3192.43	826.941	937.642	1418.11
MASE_RS01195	MASE_01195	chemoreceptor glutamine deamidase CheD	C	2.14531	0.152992	14.0224	1.13782e-44	4.05754e-43	3002.87	2555.15	2234.2	556.323	571.622	633.324
MASE_RS01200	MASE_01200	chemotaxis response regulator protein-glutamate methylesterase	C	1.5729	0.127794	12.3081	8.19218e-35	2.22678e-33	3634.29	3427.95	2986.66	1016.47	1244.92	1118.02
MASE_RS01205	MASE_01205	methyl-accepting chemotaxis protein	C	3.17401	0.171396	18.5186	1.46102e-76	1.09211e-74	4931.84	5082.08	5507.32	651.557	465.432	601.137
MASE_RS01210	MASE_01210	response regulator	C	2.96768	0.210893	14.072	5.64828e-45	2.07121e-43	1098.96	1584.13	1618.91	206.499	157.027	185.548
MASE_RS01215	MASE_01215	chemotaxis protein CheA	C	3.08224	0.283201	10.8836	1.38003e-27	2.79384e-26	6278.56	7907.09	7429.83	1105.1	850.655	596.404
MASE_RS01220	MASE_01220	chemotaxis protein CheW	C	3.14518	0.225264	13.9622	2.65212e-44	9.37161e-43	1640.73	2157.71	1874.1	235.73	211.252	194.068
MASE_RS01225	MASE_01225	PAS domain S-box protein	C	3.38293	0.158889	21.2912	1.37055e-100	1.56687e-98	7029.52	6321.83	5959.2	684.56	530.954	634.27
MASE_RS01230	MASE_01230	methyl-accepting chemotaxis protein	C	2.62798	0.167255	15.7124	1.24295e-55	5.49018e-54	11178.6	13148.4	12321.9	2126.28	2037.96	1764.6
MASE_RS01235	MASE_01235	chemotaxis protein CheR	C	2.30441	0.137999	16.6988	1.33731e-62	7.64429e-61	3626.58	4038.79	3416.35	825.998	728.649	688.231
MASE_RS01240	MASE_01240	chemoreceptor glutamine deamidase CheD	C	1.7478	0.186708	9.36117	7.88576e-21	1.06801e-19	3274.72	5196.12	4476.46	1244.65	1346.59	1263.81
MASE_RS01245	MASE_01245	chemotaxis response regulator protein-glutamate methylesterase	C	1.81469	0.196879	9.21728	3.0473e-20	3.97478e-19	10344.7	8258.24	8071.35	2588.31	2653.64	2341.12
MASE_RS01250	MASE_01250	hypothetical protein	C	1.46327	0.414181	3.53293	0.000410974	0.00101944	19607.8	6259.73	5475.04	2827.82	3209.45	5329.76
MASE_RS01270	MASE_01270	MFS transporter	C	1.17804	0.140878	8.36212	6.16015e-17	6.41944e-16	1253.2	1429.44	1413.14	594.982	630.366	585.043
MASE_RS01300	MASE_01310	DUF3392 domain-containing protein	C	-1.19018	0.251849	-4.72577	2.2925e-06	8.31246e-06	77.1203	89.1989	104.901	187.641	159.286	270.748
MASE_RS01325	MASE_01335	MFS transporter	C	1.77426	0.149683	11.8534	2.06531e-32	5.21291e-31	2630.77	2481.76	2319.93	689.274	629.237	852.952
MASE_RS01330	MASE_01340	hydroxypyruvate isomerase	C	1.15325	0.136598	8.44267	3.1017e-17	3.31218e-16	4988.72	5207.41	4442.17	2191.35	2484.19	1907.54
MASE_RS01335	MASE_01345	GMC family oxidoreductase	C	1.531	0.186714	8.1997	2.40983e-16	2.4457e-15	5328.05	6059.88	6880.11	2345.98	2051.51	1923.64
MASE_RS01340	MASE_01350	gluconate 2-dehydrogenase subunit 3 family protein	C	1.43493	0.183874	7.8039	6.00223e-15	5.47668e-14	2691.5	2809.2	2718.36	1170.16	998.645	870.938
MASE_RS01345	MASE_01355	DUF1080 domain-containing protein	C	1.57444	0.167057	9.42458	4.31834e-21	5.93123e-20	8996.08	6633.47	9697.32	2997.54	3097.61	2410.23
MASE_RS01350	MASE_01360	iron-containing alcohol dehydrogenase	C	1.29859	0.206032	6.30284	2.92244e-10	1.75844e-09	2733.91	3011.31	2582.19	1228.62	1157.93	998.739
MASE_RS01375	MASE_01370	2,3-diphosphoglycerate-dependent phosphoglycerate mutase	C	-2.14631	0.193503	-11.0918	1.37434e-28	2.87207e-27	1340.93	1935.28	2208.98	8633.37	8324.68	7321.56
MASE_RS01380	MASE_01375	cupin domain-containing protein	C	1.31958	0.202811	6.50646	7.69433e-11	4.83164e-10	1570.36	1669.94	1598.74	563.866	588.568	785.738
MASE_RS01400	MASE_01395	30S ribosomal protein S10	C	-1.01529	0.271978	-3.73296	0.000189241	0.000502101	7114.35	5040.31	3670.54	9060.51	7791.46	15135.4
MASE_RS01405	MASE_01400	50S ribosomal protein L3	C	-1.17481	0.213057	-5.51407	3.50638e-08	1.66617e-07	47041.5	30446.2	31622.7	76097.4	69622.7	100612
MASE_RS01410	MASE_01405	50S ribosomal protein L4	C	-1.62866	0.329446	-4.94364	7.66753e-07	3.01657e-06	3650.68	2960.5	4000.37	8786.13	6661.77	17365.8
MASE_RS01415	MASE_01410	50S ribosomal protein L23	C	-1.52563	0.346738	-4.39995	1.08277e-05	3.53751e-05	1193.44	635.684	729.266	1957.5	1536.38	3872.84
MASE_RS01420	MASE_01415	50S ribosomal protein L2	C	-1.56126	0.230603	-6.77034	1.2848e-11	8.70041e-11	10880.7	5463.72	6543.22	23487.2	19097.4	24962.8
MASE_RS01425	MASE_01420	30S ribosomal protein S19	C	-1.96801	0.30671	-6.41652	1.39426e-10	8.58871e-10	2904.54	2638.71	3300.36	10598.4	6777	17222.8
MASE_RS01430	MASE_01425	50S ribosomal protein L22	C	-1.90741	0.311932	-6.11482	9.66659e-10	5.49328e-09	293.057	394.056	630.416	1735.92	1146.63	2059.01
MASE_RS01435	MASE_01430	30S ribosomal protein S3	C	-1.45508	0.400795	-3.63048	0.000282896	0.00072582	16090.2	6892.03	7053.6	19234.6	16223.5	46892.5
MASE_RS01440	MASE_01435	50S ribosomal protein L16	C	-1.56481	0.210663	-7.428	1.10251e-13	9.06013e-13	18002.8	16864.2	20197.5	67999.6	52718	42184.7
MASE_RS01445	MASE_01440	50S ribosomal protein L29	C	-1.84011	0.216926	-8.48267	2.20085e-17	2.38958e-16	10616.6	14352	18589.7	53883.1	52965.4	49105.8
MASE_RS01450	MASE_01445	30S ribosomal protein S17	C	-1.6097	0.31919	-5.0431	4.58061e-07	1.86048e-06	2971.06	5809.22	6263.82	12112.7	11517.2	22280.9
MASE_RS01465	MASE_01460	sodium/hydrogen exchanger	C	1.20222	0.273264	4.39946	1.08522e-05	3.54176e-05	15087.6	14677.2	14597.4	7514.13	7851.34	3915.44
MASE_RS01470	MASE_01465	hypothetical protein	C	-1.17342	0.183145	-6.40705	1.4836e-10	9.11765e-10	1493.24	1322.18	1069.19	2846.67	2948.49	2966.87
MASE_RS01475	MASE_01470	hypothetical protein	C	1.28296	0.25144	5.10245	3.35278e-07	1.38641e-06	2729.09	3531.83	4417.96	1441.72	1108.22	1837.49
MASE_RS01495	MASE_01490	formyltetrahydrofolate deformylase	C	-1.66975	0.17781	-9.39063	5.96446e-21	8.10624e-20	150.385	130.976	166.43	495.976	459.783	470.496
MASE_RS01500	MASE_01495	hypothetical protein	C	-1.13849	0.233442	-4.87697	1.07726e-06	4.12948e-06	110.86	97.1027	65.5633	211.214	192.047	198.801
MASE_RS01535	MASE_01535	hypothetical protein	C	3.29687	0.213786	15.4213	1.17631e-53	4.91645e-52	11904.5	11102.4	11133.7	1493.58	1077.72	902.179
MASE_RS01560	MASE_01560	nitrogen regulatory protein P-II 1	C	-4.23864	0.272938	-15.5296	2.18584e-54	9.33664e-53	237.145	259.693	338.912	6888.97	4106.42	4781.64
MASE_RS01565	MASE_01565	ammonium transporter	C	-3.44671	0.325949	-10.5744	3.91723e-26	7.42745e-25	666.127	451.64	600.156	8672.03	5606.64	4456.93
MASE_RS01585	MASE_01585	glutamate-1-semialdehyde-2,1-aminomutase	C	-1.07541	0.164642	-6.5318	6.49847e-11	4.11393e-10	1408.41	1763.66	2051.63	3948	3227.52	3830.24
MASE_RS01600	MASE_01600	efflux RND transporter periplasmic adaptor subunit	C	1.05716	0.209157	5.05436	4.31829e-07	1.7613e-06	3555.25	5083.21	4387.7	2108.37	2306.82	1845.06
MASE_RS01625	MASE_01625	2,4-dihydroxyhept-2-ene-1,7-dioic acid aldolase	C	1.22084	0.257254	4.74565	2.07833e-06	7.58541e-06	11035.9	14936.9	12659.8	6293.99	6252.83	4028.09
MASE_RS01630	MASE_01630	bifunctional diguanylate cyclase/phosphodiesterase	C	1.30492	0.182645	7.14459	9.02676e-13	6.83957e-12	31617.4	28461.2	28096.4	12317.4	12780.2	10591.4
MASE_RS01675	MASE_01675	hypothetical protein	C	-3.62682	0.285299	-12.7123	5.05021e-37	1.48713e-35	632.386	688.751	861.401	11424.4	6869.64	8666.78
MASE_RS01700	MASE_01700	3-dehydroquinate synthase	C	-1.05081	0.242886	-4.32637	1.51584e-05	4.82955e-05	2923.82	2838.56	2877.72	4875.84	4690.47	8332.61
MASE_RS01710	MASE_01710	type IV pilus secretin PilQ family protein	C	1.10443	0.223353	4.94477	7.62335e-07	3.00223e-06	12970.7	12219.1	12808	6803.17	6532.99	4336.71
MASE_RS01715	MASE_01715	pilus biosynthesis protein PilP	C	1.03529	0.123138	8.40761	4.18438e-17	4.4318e-16	3564.89	3831.04	3903.54	1919.78	1924.99	1668.98
MASE_RS01720	MASE_01720	pilus assembly protein PilO	C	1.65485	0.206215	8.02488	1.01623e-15	9.8261e-15	5869.82	4115.57	3347.76	1293.69	1374.83	1565.8
MASE_RS01725	MASE_01725	polysaccharide biosynthesis protein CpaD	C	1.00315	0.234923	4.27011	1.95378e-05	6.10969e-05	5205.62	5524.69	5719.14	3027.71	3394.71	1785.42
MASE_RS01730	MASE_01730	type IV pilus assembly protein PilM	C	1.05422	0.169375	6.22421	4.83994e-10	2.83753e-09	4172.21	5191.6	4454.27	1898.1	2014.23	2740.62
MASE_RS01890	MASE_01895	protein-export chaperone SecB	C	-1.01994	0.290915	-3.50599	0.000454916	0.00111844	1713.03	1711.72	1816.61	2678.83	2599.41	5349.64
MASE_RS01925	MASE_01930	DMT family transporter	C	-1.07556	0.2942	-3.65587	0.00025631	0.000661099	239.073	150.17	150.291	317.764	285.811	533.923
MASE_RS01995	MASE_01995	Sec-independent protein translocase subunit TatB	C	-1.37076	0.143836	-9.53001	1.57264e-21	2.27243e-20	2456.28	2028.99	2300.77	5349.18	5589.7	6612.51
MASE_RS02000	MASE_02000	twin-arginine translocase subunit TatC	C	-1.23294	0.290154	-4.24926	2.14477e-05	6.66406e-05	2897.8	2178.04	2233.19	6648.53	7192.73	3339.86
MASE_RS02055	MASE_02060	Na+/H+ antiporter NhaA	C	1.36239	0.365098	3.73157	0.000190291	0.000504199	2432.18	2895.01	2675.99	1283.31	1172.62	656.991
MASE_RS02060	MASE_02065	5-(carboxyamino)imidazole ribonucleotide mutase	C	-1.13579	0.169194	-6.71293	1.90758e-11	1.26965e-10	1487.46	1605.58	1693.55	3665.13	3229.78	3621.97
MASE_RS02065	MASE_02070	5-(carboxyamino)imidazole ribonucleotide synthase	C	-1.54275	0.170918	-9.02626	1.77634e-19	2.19194e-18	4665.78	4461.08	4547.07	15312.1	14414.8	10113.3
MASE_RS02080	MASE_02080	DNA starvation/stationary phase protection protein	C	-1.00444	0.139092	-7.22142	5.14461e-13	3.97557e-12	13237.7	15222.5	18308.3	29819.8	30540	33464.9
MASE_RS02095	MASE_02095	DUF962 domain-containing protein	C	2.15753	0.409085	5.27403	1.33458e-07	5.85496e-07	188.945	162.59	214.846	22.6301	35.0203	69.1071
MASE_RS02120	MASE_02120	adenylosuccinate synthase	C	-1.36797	0.218549	-6.25935	3.86594e-10	2.2977e-09	7340.89	9720.43	11057	26334.8	19980.8	26257.8
MASE_RS02175	MASE_02175	alanine racemase	C	-1.37663	0.118967	-11.5715	5.74469e-31	1.32128e-29	655.523	693.268	710.101	1700.08	1654.99	1988.96
MASE_RS02180	MASE_02180	YitT family protein	C	-3.63178	0.180627	-20.1065	6.47248e-90	5.99012e-88	626.602	662.782	561.827	8400.47	8459.11	6084.26
MASE_RS02220	MASE_02220	hypothetical protein	C	1.55682	0.148661	10.4723	1.15788e-25	2.14318e-24	1205	1318.79	1245.7	457.316	351.333	470.496
MASE_RS02225	MASE_02225	serine hydroxymethyltransferase	C	3.75147	0.0954885	39.2872	0	0	31002.4	31548.2	34077.8	2408.22	2502.26	2265.39
MASE_RS02270	MASE_02270	hypothetical protein	C	1.01441	0.352582	2.87709	0.00401366	0.00825892	96.4004	63.2296	44.3813	40.5455	27.1125	33.1335
MASE_RS02305	MASE_02310	acetyl-CoA C-acyltransferase FadA	C	1.60629	0.169004	9.50443	2.01146e-21	2.85348e-20	16139.4	14623	15209.7	4872.07	4046.54	6178.93
MASE_RS02310	MASE_02315	fatty acid oxidation complex subunit alpha FadB	C	1.54358	0.213101	7.24341	4.37555e-13	3.42209e-12	10542.3	10157.4	11304.1	3144.64	2791.46	5041.03
MASE_RS02335	MASE_02340	50S ribosomal protein L21	C	-1.83118	0.30779	-5.94944	2.69065e-09	1.46684e-08	2766.69	3483.28	5168.4	12538	9689.34	18401.4
MASE_RS02340	MASE_02345	50S ribosomal protein L27	C	-2.16841	0.43591	-4.97445	6.54339e-07	2.60063e-06	1183.8	2765.17	3944.89	9641.35	7122.69	18719.5
MASE_RS02380	MASE_02385	LysM peptidoglycan-binding domain-containing protein	C	1.07598	0.150358	7.1561	8.3006e-13	6.30165e-12	10736.1	13106.6	13441.5	6546.69	5246.27	5891.14
MASE_RS02410	MASE_02415	cell division protein FtsB	C	-1.08984	0.353139	-3.08615	0.00202766	0.00442037	152.313	243.886	187.612	308.335	288.071	644.684
MASE_RS02420	MASE_02425	methyl-accepting chemotaxis protein	C	1.88107	0.280396	6.70861	1.96485e-11	1.30554e-10	80913.7	46604.8	47437.6	16167.3	18387.9	12942.9
MASE_RS02590	MASE_02600	tryptophan 7-halogenase	C	1.10449	0.247899	4.4554	8.37375e-06	2.7891e-05	859.891	846.825	809.959	474.289	281.292	413.696
MASE_RS02705	MASE_02720	methyltransferase domain-containing protein	C	-1.1042	0.161997	-6.81614	9.35164e-12	6.46794e-11	595.754	670.686	695.98	1562.42	1415.5	1240.14
MASE_RS02710	MASE_02725	hypothetical protein	C	1.86139	0.132555	14.0424	8.5796e-45	3.08786e-43	3657.43	3701.19	3288.25	1004.21	1067.56	859.578
MASE_RS02790	MASE_02805	bifunctional metallophosphatase/5'-nucleotidase	C	1.50501	0.158	9.5254	1.64408e-21	2.36687e-20	8407.08	7895.8	7373.35	2336.55	2653.64	3351.22
MASE_RS02795	MASE_02810	diguanylate cyclase	C	1.22027	0.100769	12.1095	9.40526e-34	2.48695e-32	5601.83	5469.36	5358.03	2378.04	2453.68	2220.89
MASE_RS02800	MASE_02815	PAS domain S-box protein	C	1.39513	0.119381	11.6864	1.49616e-31	3.52459e-30	29580.5	36262.2	36646.9	12332.4	12801.6	13832.8
MASE_RS02805	MASE_02820	nitrate ABC transporter substrate-binding protein	C	-1.12531	0.362773	-3.10196	0.00192244	0.00421225	20.2441	32.7439	41.3553	77.3194	72.3001	55.8537
MASE_RS02825	MASE_02840	HD domain-containing protein	C	-1.02281	0.185095	-5.52585	3.27899e-08	1.5774e-07	401.99	473.093	400.44	892.002	785.134	912.592
MASE_RS02835	MASE_02850	TonB-dependent receptor	C	-1.52388	0.178152	-8.5538	1.191e-17	1.30406e-16	2193.11	1786.24	1755.08	6215.73	5646.18	4630.17
MASE_RS02900	MASE_02925	phosphate ABC transporter substrate-binding protein	C	1.27214	0.251731	5.05355	4.33672e-07	1.76589e-06	14042.6	23555.3	28594.7	8395.76	8176.69	10833.7
MASE_RS02905	MASE_02930	hypothetical protein	C	1.25619	0.27516	4.56529	4.98799e-06	1.7173e-05	112095	192359	154915	68458.8	77064	46792.1
MASE_RS02930	MASE_02955	30S ribosomal protein S21	C	-1.70248	0.1827	-9.31846	1.18046e-20	1.57679e-19	9351.8	7167.53	8557.52	28346	27951.9	25320.6
MASE_RS02955	MASE_02980	2-amino-4-hydroxy-6-hydroxymethyldihydropteridine diphosphokinase	C	1.03822	0.229689	4.5201	6.18097e-06	2.10013e-05	1761.23	2106.9	1518.04	927.833	1064.17	631.43
MASE_RS02965	MASE_02990	histidine triad nucleotide-binding protein	C	-1.02228	0.210216	-4.86301	1.15617e-06	4.41456e-06	964.968	814.082	1136.77	2026.33	2277.45	1620.7
MASE_RS03020	MASE_03045	hypothetical protein	C	-1.20411	0.138521	-8.69266	3.54038e-18	4.04749e-17	928.336	1029.74	958.233	2131	1964.53	2620.39
MASE_RS03030	MASE_03055	DUF3450 domain-containing protein	C	-4.15584	0.249443	-16.6605	2.539e-62	1.43031e-60	57.8402	54.1968	65.5633	941.977	794.171	1431.37
MASE_RS03035	MASE_03060	biopolymer transporter TonB	C	-1.48569	0.238217	-6.2367	4.46895e-10	2.63593e-09	256.425	208.884	237.037	568.581	460.913	937.206
MASE_RS03040	MASE_03065	biopolymer transporter ExbB	C	-1.90483	0.241617	-7.88369	3.17846e-15	2.96275e-14	230.397	205.496	170.465	967.436	674.424	628.59
MASE_RS03070	MASE_03100	long-chain fatty acid--CoA ligase	C	1.39852	0.22539	6.20491	5.47267e-10	3.17496e-09	2430.25	1877.69	1923.53	684.56	642.793	1035.66
MASE_RS03085	MASE_03115	bifunctional aconitate hydratase 2/2-methylisocitrate dehydratase	C	-2.0535	0.208342	-9.85636	6.4337e-23	1.00031e-21	18091.5	29593.7	28294.1	97167.9	92747.4	125478
MASE_RS03090	MASE_03120	response regulator	C	1.53659	0.221602	6.934	4.09101e-12	2.9285e-11	7156.76	9424.6	8058.23	2975.85	3176.68	2341.12
MASE_RS03095	MASE_03125	tetratricopeptide repeat protein	C	1.05537	0.164423	6.41865	1.37488e-10	8.48276e-10	3252.55	3928.14	4128.47	1961.27	1969.05	1511.84
MASE_RS03110	MASE_03140	bifunctional aconitate hydratase 2/2-methylisocitrate dehydratase	C	1.3297	0.176091	7.55122	4.31207e-14	3.66762e-13	26210.3	29992.3	35761.2	14233.4	12322.6	10031.9
MASE_RS03185	MASE_03215	single-stranded-DNA-specific exonuclease RecJ	C	-1.0048	0.153737	-6.53581	6.32648e-11	4.01975e-10	2251.91	2438.86	2363.3	5008.79	5070.04	4076.37
MASE_RS03250	MASE_03280	hypothetical protein	C	-1.10535	0.424604	-2.60325	0.0092345	0.0174669	1375.63	1984.96	1855.95	4349.69	5552.42	1321.55
MASE_RS03260	MASE_03290	50S ribosomal protein L13	C	-1.60174	0.335627	-4.77239	1.82049e-06	6.79101e-06	2274.08	2777.59	3797.63	7958.24	5503.84	13395.4
MASE_RS03265	MASE_03295	30S ribosomal protein S9	C	-2.06562	0.422773	-4.88589	1.02965e-06	3.96654e-06	2565.21	6159.24	5741.33	15799.6	9598.96	35154.7
MASE_RS03280	MASE_03310	cytochrome c	C	-1.00651	0.177114	-5.68283	1.32483e-08	6.63609e-08	8836.06	12715.9	11073.1	20067.2	21850.4	23625.2
MASE_RS03310	MASE_03340	magnesium transporter	C	-1.20424	0.11762	-10.2384	1.33447e-24	2.35776e-23	885.919	1051.19	932.007	2143.26	2127.2	2336.39
MASE_RS03365	MASE_03395	calcium/sodium antiporter	C	-1.08128	0.140787	-7.68023	1.58809e-14	1.39658e-13	2053.33	2661.29	2937.24	5684.86	5294.85	5208.59
MASE_RS03445	MASE_03470	group 1 truncated hemoglobin	C	1.30613	0.283929	4.60022	4.22049e-06	1.46999e-05	3745.15	4968.04	4661.05	2107.43	2189.34	1112.34
MASE_RS03465	MASE_03490	circularly permuted type 2 ATP-grasp protein	C	1.43846	0.195149	7.37106	1.6928e-13	1.36796e-12	9346.98	9718.17	8980.15	3637.78	3783.33	2927.11
MASE_RS03470	MASE_03495	transglutaminase family protein	C	1.32072	0.186821	7.06944	1.55564e-12	1.16061e-11	3349.91	3722.64	3341.71	1333.29	1134.21	1700.22
MASE_RS03485	MASE_03510	hypothetical protein	C	-2.88087	0.353742	-8.14398	3.82497e-16	3.80247e-15	128.212	98.2318	80.6933	440.343	545.64	1277.06
MASE_RS03490	MASE_03515	protein translocase subunit SecD	C	-1.14773	0.17579	-6.52896	6.62292e-11	4.1859e-10	211.117	215.658	197.699	394.14	460.913	528.243
MASE_RS03500	MASE_03530	TonB-dependent receptor	C	3.28485	0.212554	15.4542	7.06934e-54	2.9868e-52	27549.3	21568.1	22681.9	3031.49	2274.06	2060.91
MASE_RS03515	MASE_03545	response regulator	C	1.03725	0.249612	4.15547	3.24621e-05	9.88098e-05	19091.1	27511.7	22707.1	12258	13738.1	7775.97
MASE_RS03520	MASE_03550	ABC transporter substrate-binding protein	C	1.68809	0.203783	8.28378	1.19326e-16	1.23029e-15	4107.62	3613.12	3657.42	1069.27	1093.54	1367.94
MASE_RS03525	MASE_03555	hypothetical protein	C	1.28884	0.150761	8.54887	1.24296e-17	1.35713e-16	1897.16	1490.41	1756.09	666.644	715.093	724.204
MASE_RS03530	MASE_03560	hypothetical protein	C	1.45181	0.275841	5.26323	1.41547e-07	6.18197e-07	3863.73	3831.04	4589.43	1451.15	1281.07	1757.97
MASE_RS03540	MASE_03570	transketolase	C	-1.04791	0.116603	-8.98692	2.5425e-19	3.09803e-18	2973.95	2891.63	3195.45	6739.99	5892.46	6101.3
MASE_RS03550	MASE_03580	phosphoglycerate kinase	C	-2.06188	0.403659	-5.10798	3.25616e-07	1.34933e-06	4860.51	9335.4	11299.1	44751.9	46842.5	14854.2
MASE_RS03580	MASE_03615	hemolysin D	C	-6.47614	0.280845	-23.0595	1.18207e-117	1.58438e-115	41.4522	109.523	89.7713	5480.25	8408.27	7452.2
MASE_RS03585		hydrophobe/amphiphile efflux-1 family RND transporter	C	-4.78846	0.174886	-27.3804	4.69314e-165	1.07307e-162	232.325	316.148	268.305	6571.21	8879.35	7093.42
MASE_RS03590	MASE_03635	RND transporter	C	-2.6927	0.150107	-17.9386	5.89497e-72	4.09174e-70	1414.19	1828.01	1556.37	8703.15	11195.2	11117.7
MASE_RS03680	MASE_03725	hemolysin	C	1.29826	0.163129	7.9585	1.74136e-15	1.66307e-14	1592.53	1483.64	1541.24	632.699	580.66	663.617
MASE_RS03685	MASE_03730	hypothetical protein	C	1.17464	0.187204	6.27462	3.5049e-10	2.0895e-09	554.302	726.012	628.399	247.988	285.811	311.455
MASE_RS03715	MASE_03760	hypothetical protein	C	3.03735	0.315921	9.61426	6.96054e-22	1.03266e-20	3374.01	4230.74	4120.4	671.359	439.449	317.135
MASE_RS03720	MASE_03765	PAS domain S-box protein	C	1.11375	0.281569	3.95552	7.63689e-05	0.000216993	4384.29	4768.19	5058.46	1602.96	1716	3247.09
MASE_RS03775	MASE_03820	response regulator transcription factor	C	1.58624	0.213466	7.43088	1.07875e-13	8.88368e-13	808.799	812.952	782.725	223.472	281.292	296.308
MASE_RS03790	MASE_03835	formimidoylglutamase	C	1.32008	0.202522	6.51819	7.11601e-11	4.49025e-10	699.867	1003.77	1197.29	430.914	371.668	358.789
MASE_RS03795	MASE_03840	imidazolonepropionase	C	1.59969	0.22342	7.16003	8.06621e-13	6.13568e-12	3409.68	2638.71	3149.06	1287.09	1030.28	717.578
MASE_RS03800	MASE_03845	histidine utilization repressor	C	1.08064	0.257658	4.19408	2.73977e-05	8.39203e-05	1391.06	1135.88	1082.3	502.576	377.316	825.498
MASE_RS03805	MASE_03850	urocanate hydratase	C	1.74255	0.216818	8.03695	9.21045e-16	8.92794e-15	6350.86	6149.08	6020.73	2353.53	1747.63	1433.26
MASE_RS03810	MASE_03855	histidine ammonia-lyase	C	1.14156	0.260211	4.38706	1.14892e-05	3.73399e-05	1156.8	2112.55	2221.08	1016.47	599.865	870.938
MASE_RS03825	MASE_03870	hypothetical protein	C	1.28659	0.36755	3.50045	0.000464476	0.00113907	3692.13	6779.12	5881.53	2588.31	2999.32	1116.13
MASE_RS03830	MASE_03875	peptidase M36	C	2.36338	0.213283	11.081	1.55165e-28	3.22527e-27	21072.2	16567.3	15526.4	4154.5	2854.72	3321.87
MASE_RS03845	MASE_03890	porin family protein	C	-1.81408	0.257877	-7.03466	1.99751e-12	1.46221e-11	140.745	185.172	212.829	489.375	747.854	656.991
MASE_RS03930	MASE_03970	choice-of-anchor B family protein	C	1.56429	0.181376	8.62454	6.43489e-18	7.22902e-17	11000.2	13633.9	13019.9	4981.44	4410.3	3340.81
MASE_RS03980	MASE_04015	response regulator	C	1.02694	0.119934	8.56259	1.10357e-17	1.21862e-16	13351.5	14945.9	12479.2	6237.41	6678.72	7094.36
MASE_RS03990	MASE_04025	DUF1566 domain-containing protein	C	1.69564	0.264657	6.40693	1.48481e-10	9.11765e-10	15349.8	12105.1	12394.5	5021.05	4292.82	2988.64
MASE_RS04050	MASE_04085	3-isopropylmalate dehydratase small subunit	C	1.03751	0.179502	5.77994	7.47267e-09	3.88839e-08	1392.99	1577.35	1741.97	858.057	706.055	730.831
MASE_RS04065	MASE_04105	2-isopropylmalate synthase	C	2.52774	0.195372	12.9381	2.74471e-38	8.4672e-37	5060.06	6542.01	5417.55	903.317	837.099	1209.85
MASE_RS04145	MASE_04190	phosphopyruvate hydratase	C	-1.78774	0.29474	-6.06549	1.31552e-09	7.38933e-09	2405.19	4829.16	5918.85	14430.4	14553.8	16428.5
MASE_RS04160	MASE_04205	CinA family protein	C	-1.3815	0.234524	-5.89065	3.84671e-09	2.06521e-08	242.929	366.958	237.037	669.473	625.847	907.859
MASE_RS04195	MASE_04240	heme exporter protein CcmB	C	-1.1765	0.164302	-7.16059	8.03328e-13	6.12262e-12	552.374	447.124	458.943	1228.62	1093.54	976.019
MASE_RS04200	MASE_04245	heme ABC transporter permease	C	-1.1979	0.185352	-6.46287	1.02733e-10	6.3892e-10	466.578	617.618	588.052	1446.44	1227.97	1159.67
MASE_RS04220	MASE_04265	redoxin domain-containing protein	C	-1.05128	0.127547	-8.24232	1.68906e-16	1.72319e-15	1100.89	1289.43	1269.91	2551.54	2380.25	2650.68
MASE_RS04235	MASE_04280	phospholipid-binding lipoprotein MlaA	C	-1.03223	0.156986	-6.57529	4.856e-11	3.13543e-10	2413.87	2739.2	3436.53	6361.88	5993	5212.38
MASE_RS04285	MASE_04330	glycosyltransferase	C	-1.10697	0.133979	-8.2623	1.42889e-16	1.4616e-15	2865.02	2770.81	2920.09	6098.8	6267.51	6063.44
MASE_RS04345	MASE_04390	hypothetical protein	C	1.41444	0.340537	4.15357	3.27323e-05	9.94764e-05	2878.52	4179.93	5301.55	1990.5	1880.93	765.858
MASE_RS04350	MASE_04395	N-acetyltransferase	C	2.56041	0.224175	11.4215	3.26615e-30	7.38112e-29	3549.46	4762.55	3880.34	846.742	700.407	519.723
MASE_RS04365	MASE_04410	hypothetical protein	C	-1.04398	0.229243	-4.55404	5.26245e-06	1.8054e-05	73.2643	109.523	70.6066	169.726	193.177	158.094
MASE_RS04395	MASE_04440	30S ribosomal protein S2	C	-1.68014	0.149214	-11.26	2.06773e-29	4.4901e-28	16095	17647.8	17348	51850.2	49016.1	62857.1
MASE_RS04400	MASE_04445	elongation factor Ts	C	-1.59255	0.181071	-8.79516	1.42849e-18	1.6775e-17	12269.8	11766.4	13879.2	36994.5	34007	43344.3
MASE_RS04485	MASE_04530	potassium transporter	C	1.01886	0.132432	7.6935	1.43158e-14	1.26181e-13	6237.1	6155.86	6710.66	3333.22	3263.67	2831.5
MASE_RS04490	MASE_04535	hypothetical protein	C	1.35452	0.228567	5.92614	3.10142e-09	1.67666e-08	1401.66	1937.54	1742.97	520.492	613.421	852.952
MASE_RS04510	MASE_04555	phosphoribosylformylglycinamidine synthase	C	-1.22532	0.180899	-6.7735	1.25707e-11	8.52747e-11	10861.4	10589.8	11803.4	32514.7	24527.8	20709.4
MASE_RS04530	MASE_04570	Ig-like domain repeat protein	C	3.56472	0.167459	21.2871	1.49415e-100	1.65936e-98	148604	155689	149591	14492.7	13477.2	10388.8
MASE_RS04540	MASE_04580	channel protein TolC	C	1.95924	0.262259	7.47061	7.98223e-14	6.70128e-13	145886	201970	175183	52484.8	52328.3	29694.3
MASE_RS04545	MASE_04585	type I secretion system permease/ATPase	C	1.45931	0.147647	9.88377	4.89578e-23	7.73573e-22	21872.3	20366.7	20711.9	7364.2	6781.52	8746.3
MASE_RS04550	MASE_04590	HlyD family type I secretion periplasmic adaptor subunit	C	1.57683	0.398756	3.95437	7.67375e-05	0.000217722	30574.3	61188.2	60117.5	20502.8	22219.8	8190.61
MASE_RS04555	MASE_04595	response regulator transcription factor	C	1.51014	0.147959	10.2065	1.85499e-24	3.24958e-23	12882	9654.94	10637.4	3616.1	3621.78	4408.65
MASE_RS04560	MASE_04600	EAL domain-containing protein	C	1.10122	0.110538	9.9624	2.22615e-23	3.63573e-22	33776.8	38099.2	32070.5	16128.6	16912.6	15410.9
MASE_RS04615	MASE_04660	flagellar hook assembly protein FlgD	C	1.35775	0.278904	4.86814	1.12651e-06	4.30556e-06	13998.3	8041.45	6927.52	3410.54	3916.63	3976.02
MASE_RS04665	MASE_04710	flagellin	C	1.31868	0.251556	5.24212	1.58743e-07	6.8712e-07	764569	1.43387e+06	891723	421028	476875	340943
MASE_RS04675	MASE_04720	flagellar hook protein	C	1.1387	0.156775	7.26325	3.77889e-13	2.97942e-12	103134	118851	105523	52754.5	52777.9	43211.8
MASE_RS04765	MASE_04805	pseudaminic acid cytidylyltransferase	C	1.0207	0.144971	7.04072	1.91244e-12	1.41325e-11	4926.06	4987.24	4427.04	2478.94	2375.74	2213.32
MASE_RS04775	MASE_04815	flagellin	C	1.59819	0.197066	8.10989	5.06661e-16	4.96068e-15	27195.5	47064.3	40838.9	13070.8	13290.8	11654.5
MASE_RS04810	MASE_04850	flagellar assembly protein FliH	C	1.10462	0.277984	3.97367	7.07747e-05	0.000201835	1196.33	1121.2	1380.86	579.896	519.657	620.07
MASE_RS04815	MASE_04855	flagellar protein export ATPase FliI	C	1.23358	0.244106	5.05347	4.33864e-07	1.76589e-06	2005.13	1668.81	1767.18	762.822	877.768	674.031
MASE_RS04830	MASE_04870	flagellar basal body-associated protein FliL	C	1.50411	0.453654	3.31554	0.000914652	0.00213786	5623.03	6150.21	5458.9	2608.12	2533.89	933.419
MASE_RS04835	MASE_04875	flagellar motor switch protein FliM	C	1.1204	0.272795	4.1071	4.00663e-05	0.000119706	12324.8	18352.4	15402.3	7472.64	8015.14	5707.49
MASE_RS04960	MASE_05005	hypothetical protein	C	-1.44554	0.229365	-6.30238	2.93109e-10	1.76092e-09	380.781	317.277	484.16	843.913	1048.35	1329.13
MASE_RS05040	MASE_05070	acyl-CoA thioesterase	C	1.97072	0.230703	8.54226	1.31623e-17	1.4331e-16	1332.25	1465.57	1619.92	457.316	351.333	318.082
MASE_RS05090	MASE_05120	phage shock protein PspA	C	1.58615	0.253829	6.24888	4.13418e-10	2.44962e-09	21175.3	21799.5	26012.5	5853.65	6241.53	10881.1
MASE_RS05095	MASE_05125	envelope stress response membrane protein PspB	C	1.35852	0.42501	3.19644	0.00139135	0.00312974	4017	7694.82	11041.9	3812.22	3673.75	1387.82
MASE_RS05100	MASE_05130	envelope stress response membrane protein PspC	C	1.03538	0.232971	4.44425	8.81986e-06	2.93015e-05	10741.9	9529.61	12101	6028.09	6048.35	3718.53
MASE_RS05105	MASE_05135	phenylalanine 4-monooxygenase	C	1.59228	0.317953	5.0079	5.50257e-07	2.20956e-06	8809.07	5925.52	5372.16	1724.6	1416.63	3526.35
MASE_RS05115	MASE_05145	FAA hydrolase family protein	C	2.20565	0.240133	9.18512	4.11056e-20	5.30823e-19	25754.3	20716.7	17879.6	3929.15	3328.06	6692.03
MASE_RS05120	MASE_05150	maleylacetoacetate isomerase	C	1.67347	0.245987	6.80309	1.02399e-11	7.01982e-11	16827.6	12218	11812.5	3614.21	3306.6	5887.35
MASE_RS05130	MASE_05160	Glu/Leu/Phe/Val dehydrogenase	C	-2.15518	0.1323	-16.2901	1.16055e-59	6.01473e-58	2259.62	2455.79	2578.15	11664.9	10625.9	10194.7
MASE_RS05135	MASE_05165	hypothetical protein	C	2.21093	0.300043	7.3687	1.72298e-13	1.38947e-12	20562.2	10917.3	12166.5	2345.04	2441.26	4640.59
MASE_RS05150	MASE_05180	sulfotransferase family protein	C	1.04178	0.188822	5.51728	3.4429e-08	1.64203e-07	5504.46	4754.64	4591.45	1833.98	2714.64	2665.83
MASE_RS05155	MASE_05185	TonB-dependent receptor	C	1.00307	0.14094	7.11706	1.10256e-12	8.32164e-12	1.53697e+06	1.57577e+06	1.36401e+06	777040	659910	796655
MASE_RS05195	MASE_05225	flagellar motor protein MotA	C	-1.02703	0.218676	-4.69659	2.64545e-06	9.50357e-06	38011.6	38518.1	35456.6	58616.6	67273	102318
MASE_RS05210	MASE_05240	energy transducer TonB	C	-1.25365	0.245413	-5.10835	3.2499e-07	1.34869e-06	19446.8	18849.2	16312.1	35363.3	32172.4	62673.5
MASE_RS05225	MASE_05255	acyl-CoA thioesterase	C	-1.32972	0.240909	-5.51959	3.39791e-08	1.62456e-07	1231.03	1280.4	1099.45	2711.84	2457.07	3905.97
MASE_RS05230	MASE_05260	TonB-dependent receptor	C	-2.08829	0.128964	-16.1929	5.65914e-59	2.85676e-57	4486.47	4646.25	4911.2	21404.3	18410.5	19904.7
MASE_RS05235	MASE_05265	hypothetical protein	C	-1.90308	0.344691	-5.52111	3.36862e-08	1.61453e-07	108.932	119.685	181.56	407.341	289.2	836.858
MASE_RS05240	MASE_05270	transporter	C	-1.05941	0.212757	-4.97942	6.37759e-07	2.53993e-06	331.617	377.12	439.778	650.615	677.813	1064.06
MASE_RS05245	MASE_05275	choline kinase	C	-1.14265	0.17275	-6.61446	3.72899e-11	2.42791e-10	633.35	508.095	484.16	1200.34	1093.54	1295.99
MASE_RS05255	MASE_05280	hypothetical protein	C	-1.23315	0.185872	-6.6344	3.25827e-11	2.12855e-10	638.17	670.686	680.85	1636.91	1261.86	1776.9
MASE_RS05265	MASE_05290	hypothetical protein	C	-1.67789	0.291839	-5.74935	8.95887e-09	4.62458e-08	64.5882	59.8423	70.6066	218.757	136.692	267.908
MASE_RS05295	MASE_05320	alcohol dehydrogenase	C	-1.0063	0.320014	-3.14455	0.00166341	0.00368305	768.311	1144.91	987.484	1878.3	2753.05	1195.65
MASE_RS05300	MASE_05325	DUF2955 domain-containing protein	C	-1.22432	0.250417	-4.88911	1.01291e-06	3.90981e-06	312.337	273.242	277.383	532.75	785.134	699.591
MASE_RS05305	MASE_05330	HlyD family secretion protein	C	-1.23456	0.298451	-4.13654	3.52574e-05	0.000106733	143.637	197.593	188.621	387.54	291.46	566.11
MASE_RS05310	MASE_05335	MarR family transcriptional regulator	C	-2.57084	0.294418	-8.73194	2.5035e-18	2.88757e-17	46.2722	56.455	52.4506	320.593	277.903	321.869
MASE_RS05315	MASE_05340	two-component system response regulator BtsR	C	-2.51246	0.156803	-16.023	8.82546e-58	4.23513e-56	338.365	257.435	263.262	1682.17	1473.11	1751.34
MASE_RS05320	MASE_05345	sensor histidine kinase	C	-2.60037	0.147751	-17.5997	2.47808e-69	1.60539e-67	767.347	835.534	756.5	5111.57	5049.71	4144.53
MASE_RS05325	MASE_05350	carbon starvation protein A	C	-5.23077	0.188599	-27.735	2.64563e-169	6.42722e-167	710.471	711.333	574.94	24855.4	20676.7	29438.7
MASE_RS05330	MASE_05355	peptide chain release factor 3	C	-1.55775	0.281278	-5.53811	3.05748e-08	1.47267e-07	2077.43	3346.65	2871.67	10465.5	8666.97	5288.11
MASE_RS05335	MASE_05360	arginine--tRNA ligase	C	-1.38836	0.144017	-9.64024	5.40612e-22	8.05119e-21	1773.77	1512.99	1782.31	4959.76	4244.24	4067.85
MASE_RS05355	MASE_05380	PQQ-dependent dehydrogenase, methanol/ethanol family	C	2.21495	0.218641	10.1305	4.04523e-24	6.83645e-23	2104.42	1566.06	1719.78	428.086	464.302	269.802
MASE_RS05360	MASE_05385	response regulator transcription factor	C	1.44607	0.205401	7.04024	1.91914e-12	1.4155e-11	400.062	548.743	548.714	165.954	180.75	202.588
MASE_RS05365	MASE_05390	DUF2891 domain-containing protein	C	-1.14373	0.174244	-6.56393	5.24081e-11	3.37828e-10	1374.67	1455.41	1254.78	3444.49	3012.88	2567.38
MASE_RS05370	MASE_05395	PLP-dependent cysteine synthase family protein	C	-1.58775	0.19447	-8.16451	3.2274e-16	3.21664e-15	905.199	1297.34	1145.84	3570.84	2788.07	3701.49
MASE_RS05395	MASE_05420	hypothetical protein	C	1.34465	0.197441	6.81039	9.7336e-12	6.70824e-11	316.193	276.63	345.972	139.552	141.211	89.9339
MASE_RS05420	MASE_05445	oxidoreductase	C	1.72513	0.247283	6.97634	3.02965e-12	2.1889e-11	1329.36	1533.32	1425.25	527.092	464.302	305.775
MASE_RS05430	MASE_05455	hypothetical protein	C	-1.64646	0.438513	-3.75464	0.000173589	0.000464698	116.644	125.33	110.953	293.248	536.602	275.482
MASE_RS05435	MASE_05460	peptide chain release factor 2	C	-1.18405	0.14929	-7.93118	2.17065e-15	2.06292e-14	1939.58	2084.32	2293.71	4949.39	4314.28	5089.31
MASE_RS05440	MASE_05465	lysine--tRNA ligase	C	-1.01397	0.136402	-7.43368	1.05615e-13	8.71606e-13	2932.5	3408.75	3483.93	7155.82	6802.98	5881.67
MASE_RS05495	MASE_05520	50S ribosomal protein L3 N(5)-glutamine methyltransferase	C	-1.05633	0.158197	-6.67732	2.43349e-11	1.60322e-10	945.688	1191.2	1072.21	2188.52	2410.76	2073.21
MASE_RS05500	MASE_05525	chorismate synthase	C	-1.15907	0.127304	-9.1047	8.6502e-20	1.09522e-18	1989.7	2015.44	2144.42	4894.7	4754.86	4083.94
MASE_RS05505	MASE_05530	MFS transporter	C	2.01444	0.292601	6.88461	5.79471e-12	4.11774e-11	5661.59	6492.33	5313.65	1572.79	1789.43	961.819
MASE_RS05510	MASE_05535	SpoVR family protein	C	1.33995	0.191777	6.98703	2.8076e-12	2.03604e-11	31147	38060.9	35142.9	14492.7	15753.5	10976.7
MASE_RS05515	MASE_05540	YeaH/YhbH family protein	C	2.11541	0.243526	8.68658	3.73515e-18	4.25763e-17	53126.2	46979.6	39593.2	10802.1	11421.2	10016.7
MASE_RS05520	MASE_05545	PrkA family serine protein kinase	C	1.33976	0.242946	5.51463	3.4952e-08	1.66361e-07	48038.2	66656.5	60350.5	20214.3	20048.6	28894.3
MASE_RS05535		TonB-dependent receptor	C	1.50289	0.173905	8.64204	5.522e-18	6.25773e-17	7759.27	8381.31	8407.23	2758.98	2833.26	3069.11
MASE_RS05570	MASE_05600	OmpA family protein	C	1.10458	0.256373	4.30849	1.64374e-05	5.20294e-05	14992.2	19011.8	16872	8906.82	9255.54	5497.33
MASE_RS05575	MASE_05605	glycerophosphodiester phosphodiesterase	C	1.49125	0.200385	7.44194	9.92199e-14	8.24076e-13	4288.85	6010.2	4468.39	1961.27	1989.38	1302.62
MASE_RS05595	MASE_05625	hypothetical protein	C	-1.35067	0.261683	-5.16149	2.44993e-07	1.03173e-06	170.629	156.945	210.811	455.43	424.763	493.216
MASE_RS05605	MASE_05635	endonuclease III	C	-1.18809	0.164223	-7.23457	4.67022e-13	3.64521e-12	414.522	539.71	570.905	1162.62	1278.81	1032.82
MASE_RS05620	MASE_05650	electron transport complex subunit RsxD	C	-1.27537	0.267921	-4.76023	1.93375e-06	7.11787e-06	127.248	153.558	137.179	269.675	271.125	469.549
MASE_RS05695		3'(2'),5'-bisphosphate nucleotidase	C	-1.03014	0.262078	-3.93065	8.47171e-05	0.000238102	1108.6	951.832	1250.75	1886.78	1722.78	3152.42
MASE_RS05705	MASE_05735	sulfate adenylyltransferase subunit CysD	C	-1.10796	0.266717	-4.15405	3.26637e-05	9.93458e-05	7204.96	6623.3	5656.6	15049.9	18653.4	8295.69
MASE_RS05790	MASE_05830	hypothetical protein	C	2.03062	0.336193	6.04004	1.54076e-09	8.59246e-09	10969.4	4185.58	4704.42	1731.2	1883.19	1246.77
MASE_RS05830	MASE_05875	hypothetical protein	C	2.31956	0.123424	18.7935	8.53798e-79	6.91398e-77	22528.8	22565.1	21194.1	4153.56	4769.55	4357.53
MASE_RS05835	MASE_05880	hypothetical protein	C	1.04878	0.143122	7.32787	2.33837e-13	1.87407e-12	1867.28	2239.01	2155.52	894.831	977.181	1153.99
MASE_RS05865	MASE_05910	30S ribosomal protein S16	C	-2.44261	0.387997	-6.29544	3.06535e-10	1.83874e-09	1146.2	1859.63	2503.51	7636.71	6438.1	15873.8
MASE_RS05870	MASE_05915	ribosome maturation factor RimM	C	-2.03346	0.172868	-11.7631	6.04924e-32	1.46046e-30	8701.1	9715.91	10390.3	46582.1	41777	29573.1
MASE_RS05875	MASE_05920	tRNA (guanosine(37)-N1)-methyltransferase TrmD	C	-1.7901	0.265311	-6.7472	1.50728e-11	1.01188e-10	14930.5	22373.1	25698.8	92603.2	75721.9	49561.1
MASE_RS05880	MASE_05925	50S ribosomal protein L19	C	-1.94759	0.211281	-9.21802	3.02639e-20	3.9608e-19	2418.69	1777.2	2041.54	7521.67	6471.99	10067.9
MASE_RS05915	MASE_05960	N-acetyltransferase	C	1.02047	0.20148	5.06489	4.08645e-07	1.67377e-06	827.115	840.051	511.394	368.682	380.705	324.709
MASE_RS05920	MASE_05965	hypothetical protein	C	1.52866	0.433705	3.52466	0.00042403	0.00104981	12543.6	36124.4	26833.5	11294.3	10760.3	4114.24
MASE_RS05940	MASE_05985	stress response translation initiation inhibitor YciH	C	1.01172	0.234149	4.32085	1.55432e-05	4.94406e-05	5460.12	7178.82	10424.6	4047.01	3331.45	4059.33
MASE_RS05945	MASE_05990	anti-sigma factor antagonist	C	1.14859	0.260834	4.40352	1.0651e-05	3.48781e-05	7408.37	9593.97	7734.45	2755.21	2968.82	5432.95
MASE_RS06085	MASE_06115	hypothetical protein"	C	-2.268	0.358096	-6.33349	2.39672e-10	1.4511e-09	1609.89	4210.42	3609.01	17882.5	19713.1	7818.57
MASE_RS06095	MASE_06125	2-dehydropantoate 2-reductase	C	1.00805	0.169505	5.94706	2.72996e-09	1.48618e-08	815.547	758.756	705.058	348.88	439.449	346.482
MASE_RS06100	MASE_06130	porin	C	-1.44137	0.282113	-5.10921	3.23504e-07	1.34632e-06	1802.69	1883.34	1950.76	5704.66	6395.17	3209.22
MASE_RS06125	MASE_06155	hypothetical protein	C	1.21754	0.252259	4.82656	1.38911e-06	5.26266e-06	12198.5	17018.9	11844.8	5935.68	7431.09	4291.27
MASE_RS06130	MASE_06160	hypothetical protein	C	1.21751	0.256087	4.75426	1.99173e-06	7.30364e-06	16906.7	27440.5	23326.4	10479.6	11799.6	6822.67
MASE_RS06140	MASE_06170	CBS domain-containing protein	C	1.11784	0.137862	8.1084	5.129e-16	5.00915e-15	3043.36	3461.82	3697.77	1541.67	1697.92	1462.61
MASE_RS06160	MASE_06190	TonB-dependent siderophore receptor	C	-2.38385	0.479197	-4.97468	6.53551e-07	2.60016e-06	2029.23	2619.51	2064.74	5121.94	22311.3	7606.51
MASE_RS06220	MASE_06250	carboxylate--amine ligase	C	1.06922	0.157339	6.79565	1.07827e-11	7.36599e-11	3123.37	3859.27	3608	1523.76	1643.7	1879.14
MASE_RS06225	MASE_06255	GNAT family N-acetyltransferase	C	1.07579	0.237517	4.52934	5.91668e-06	2.01915e-05	3145.54	4751.26	5384.26	2359.18	2365.57	1576.21
MASE_RS06285	MASE_06315	3-deoxy-7-phosphoheptulonate synthase class II	C	-2.06417	0.136561	-15.1154	1.28271e-51	5.24832e-50	1308.15	1515.25	1553.35	5948.88	6126.3	6225.32
MASE_RS06300	MASE_06330	TrkA family potassium uptake protein	C	1.14264	0.255928	4.46471	8.01776e-06	2.68433e-05	246.785	194.205	186.603	78.2623	91.5048	114.547
MASE_RS06380	MASE_06390	tRNA dihydrouridine(16) synthase DusC	C	-1.25665	0.148584	-8.45754	2.73072e-17	2.94842e-16	520.562	494.546	546.697	1371.95	1143.24	1216.47
MASE_RS06440	MASE_06450	YciI family protein	C	-1.04021	0.250984	-4.14454	3.40491e-05	0.000103236	306.553	503.579	669.754	946.691	902.621	1192.81
MASE_RS06510	MASE_06525	hypothetical protein	C	2.10604	0.167356	12.5842	2.58103e-36	7.37681e-35	2812	3132.13	3344.74	682.674	598.735	874.725
MASE_RS06530	MASE_06550	outer membrane protein assembly factor BamE	C	-1.27894	0.425074	-3.00875	0.00262324	0.00559327	1008.35	877.311	791.803	1331.4	1269.77	3895.56
MASE_RS06555	MASE_06575	iron-containing alcohol dehydrogenase	C	1.4163	0.201268	7.03688	1.96598e-12	1.44184e-11	1025.7	1169.75	1412.13	519.549	481.247	351.215
MASE_RS06575	MASE_06595	GntP family permease	C	1.26079	0.194055	6.4971	8.18824e-11	5.12523e-10	4221.37	3015.83	3085.51	1396.46	1135.34	1775.01
MASE_RS06580	MASE_06600	TonB-dependent receptor	C	1.59106	0.122903	12.9456	2.48769e-38	7.79811e-37	15022.1	14142	16435.2	5566.05	4392.23	5175.46
MASE_RS06600	MASE_06620	sel1 repeat family protein	C	1.32689	0.12763	10.3964	2.57601e-25	4.72308e-24	12319	10750.2	12541.8	4640.11	4984.19	4572.43
MASE_RS06610	MASE_06630	molecular chaperone DnaK	C	-1.1404	0.212427	-5.36841	7.94339e-08	3.62394e-07	8951.74	12627.9	15239.9	25056.2	29377.6	26731.2
MASE_RS06615	MASE_06635	molecular chaperone DnaJ	C	-1.05717	0.268914	-3.93126	8.45006e-05	0.00023801	1767.02	1919.47	2263.45	3170.1	3535.93	5674.35
MASE_RS06630	MASE_06655	bifunctional diguanylate cyclase/phosphodiesterase	C	1.11809	0.158311	7.06261	1.63402e-12	1.21675e-11	8387.8	9895.44	8449.6	3675.5	3851.11	4788.27
MASE_RS06635	MASE_06660	propionyl-CoA synthetase	C	1.00231	0.228973	4.37744	1.20081e-05	3.8864e-05	10553.9	16741.2	16644	7706.48	8265.93	5962.14
MASE_RS06645	MASE_06670	4-hydroxy-tetrahydrodipicolinate reductase	C	-1.13686	0.176724	-6.43295	1.25148e-10	7.7708e-10	955.328	767.788	967.311	2246.03	1789.43	1881.98
MASE_RS06650	MASE_06675	carbamoyl-phosphate synthase small subunit	C	-1.00686	0.186973	-5.38504	7.24267e-08	3.32376e-07	6483.89	4889.01	4913.21	10606.9	9467.92	12653.2
MASE_RS06710	MASE_06740	apolipoprotein N-acyltransferase	C	-1.05459	0.143671	-7.34031	2.13098e-13	1.71493e-12	931.228	905.539	720.188	1831.15	1877.54	1602.72
MASE_RS06770	MASE_06805	ligand-gated channel	C	-2.5994	0.145575	-17.8561	2.59075e-71	1.76671e-69	6750.92	6379.42	6846.83	46721.7	39237.5	35111.1
MASE_RS06820	MASE_06835	redox-regulated ATPase YchF	C	-1.62801	0.239178	-6.8067	9.98612e-12	6.85796e-11	2004.16	3382.79	3349.78	10037.4	8909.85	8054.29
MASE_RS06825	MASE_06840	aminoacyl-tRNA hydrolase	C	-1.35728	0.257225	-5.27664	1.31577e-07	5.78552e-07	11206.5	17716.7	17204.8	46004.1	47097.8	25078.3
MASE_RS06830	MASE_06845	50S ribosomal protein L25/general stress protein Ctc	C	-1.37908	0.203563	-6.77471	1.24658e-11	8.48591e-11	20515	32573.4	31651.9	80307.5	81699.1	58403
MASE_RS06840	MASE_06855	hypothetical protein	C	1.1097	0.243548	4.55641	5.20352e-06	1.78676e-05	11236.4	7151.72	7713.27	3193.67	3616.13	5285.27
MASE_RS06845	MASE_06860	ribose-phosphate pyrophosphokinase	C	-1.52178	0.156461	-9.72623	2.33071e-22	3.52509e-21	7530.8	8315.83	8470.78	25285.3	25740	18800.9
MASE_RS06865	MASE_06875	glutamyl-tRNA reductase	C	-1.09773	0.147361	-7.44927	9.38582e-14	7.8289e-13	1694.72	1732.04	2013.3	4190.33	3835.29	3617.23
MASE_RS06870	MASE_06880	peptide chain release factor 1	C	-1.04462	0.255187	-4.09354	4.24841e-05	0.00012625	3260.26	3740.71	4490.58	9416	9270.22	5019.26
MASE_RS06920	MASE_06930	elongation factor G	C	-2.05171	0.175199	-11.7108	1.12257e-31	2.66858e-30	34676.2	32686.3	28404	121647	111370	164028
MASE_RS06925	MASE_06935	cyanate hydratase	C	-1.70315	0.457907	-3.71942	0.000199683	0.000527647	26.9921	13.5492	32.2773	44.3172	74.5594	119.281
MASE_RS06940	MASE_06955	transglutaminase	C	1.02813	0.204981	5.01574	5.28299e-07	2.12357e-06	3087.7	2802.43	2821.24	1551.1	1496.84	1224.05
MASE_RS06945	MASE_06960	DUF58 domain-containing protein	C	1.2184	0.164725	7.39654	1.39774e-13	1.139e-12	1599.28	2030.12	1917.47	815.625	738.816	828.338
MASE_RS06950	MASE_06965	MoxR family ATPase	C	1.3038	0.29119	4.47748	7.55284e-06	2.54181e-05	6786.59	9383.95	8096.56	3709.45	4022.82	2097.83
MASE_RS07030	MASE_07045	4-hydroxyphenylpyruvate dioxygenase	C	2.33278	0.140552	16.5972	7.29651e-62	3.99458e-60	13723.6	13126.9	11626.9	2696.75	2254.86	2684.76
MASE_RS07035	MASE_07050	homogentisate 1,2-dioxygenase	C	3.67931	0.134871	27.2802	7.29583e-164	1.57549e-161	19819.9	20169.1	19637.7	1734.97	1540.9	1378.35
MASE_RS07040	MASE_07055	MarR family transcriptional regulator	C	2.14719	0.225667	9.51485	1.81968e-21	2.6004e-20	1003.53	1133.62	1257.81	286.648	268.866	211.108
MASE_RS07055	MASE_07065	EAL domain-containing protein	C	1.13765	0.207005	5.49574	3.89078e-08	1.84208e-07	58976.8	74606.5	62889.3	29668	30828.1	28800.6
MASE_RS07095	MASE_07110	hypothetical protein	C	1.10773	0.426015	2.60021	0.00931654	0.0176135	116.644	106.135	93.8059	72.6048	49.7063	24.6135
MASE_RS07105	MASE_07120	(2Fe-2S)-binding protein	C	1.52163	0.343797	4.42596	9.60132e-06	3.1762e-05	126.284	114.039	133.144	42.4314	53.0954	35.0269
MASE_RS07115	MASE_07130	hypothetical protein	C	-1.33036	0.160103	-8.30942	9.61721e-17	9.96856e-16	1397.81	1092.97	1110.54	2756.15	3399.23	2904.39
MASE_RS07190	MASE_07205	EAL domain-containing protein	C	1.68025	0.222124	7.56446	3.89491e-14	3.32737e-13	3127.23	3528.44	4139.57	958.949	1026.89	1382.14
MASE_RS07200	MASE_07215	response regulator	C	1.00378	0.192292	5.22008	1.78848e-07	7.68157e-07	5706.9	6468.62	6513.97	3068.26	2694.31	3556.65
MASE_RS07265		CPBP family intramembrane metalloprotease	C	1.46422	0.29918	4.8941	9.87575e-07	3.82341e-06	5978.75	7152.85	6119.58	1793.43	2065.07	3118.34
MASE_RS07280	MASE_07300	pteridine reductase	C	1.17128	0.173503	6.75081	1.47019e-11	9.8869e-11	4365.01	5459.2	4680.21	2167.77	2316.99	1955.82
MASE_RS07285	MASE_07305	fructosamine kinase family protein	C	1.56746	0.31045	5.04899	4.44146e-07	1.80585e-06	5193.09	6045.2	4756.87	1137.16	1242.66	3016.1
MASE_RS07300	MASE_07320	50S ribosomal protein L35	C	-1.28549	0.461976	-2.7826	0.00539254	0.0107823	2522.8	7907.09	10801.8	15375.2	10351.3	26027.8
MASE_RS07305	MASE_07325	50S ribosomal protein L20	C	-1.71847	0.60344	-2.84778	0.00440248	0.00895939	1155.84	2776.46	4524.88	7371.75	4689.34	15769.7
MASE_RS07370	MASE_07390	glycosyltransferase	C	-1.20772	0.232185	-5.20156	1.97625e-07	8.42289e-07	1147.16	1304.11	1227.55	2953.22	3090.83	2452.83
MASE_RS07440	MASE_07455	glycosyltransferase family 2 protein	C	-1.05025	0.331741	-3.16588	0.00154616	0.00344409	1919.33	1937.54	2279.59	5071.02	5527.57	2110.13
MASE_RS07455	MASE_07470	phenylalanine--tRNA ligase subunit alpha	C	-1.02775	0.114232	-8.99705	2.31863e-19	2.84307e-18	1105.71	1046.68	1198.3	2276.21	2096.7	2458.51
MASE_RS07465	MASE_07480	integration host factor subunit alpha	C	1.11037	0.174132	6.37661	1.81052e-10	1.10479e-09	22792.9	17138.6	16013.6	8647.52	8864.67	8400.77
MASE_RS07520	MASE_07535	two-component sensor histidine kinase	C	1.89652	0.180188	10.5252	6.6114e-26	1.23551e-24	4446.95	4557.05	4642.89	1171.11	1250.57	1243.93
MASE_RS07525	MASE_07540	hypothetical protein	C	2.49028	0.208778	11.9278	8.47346e-33	2.1527e-31	3569.71	5210.8	5594.06	918.404	811.116	828.338
MASE_RS07535	MASE_07550	exodeoxyribonuclease III	C	-1.10413	0.245219	-4.50263	6.7119e-06	2.27654e-05	351.861	320.665	304.617	628.927	493.674	976.966
MASE_RS07545	MASE_07560	DUF2750 domain-containing protein	C	-1.41168	0.14919	-9.46231	3.01227e-21	4.19666e-20	402.954	427.929	477.099	1266.34	1206.51	1007.26
MASE_RS07550	MASE_07565	SufE family protein	C	-1.5471	0.226971	-6.81629	9.34195e-12	6.46794e-11	455.974	416.638	643.529	1673.68	1446	1312.09
MASE_RS07555	MASE_07570	glycosyltransferase	C	-1.05425	0.174339	-6.04713	1.47446e-09	8.24636e-09	580.33	707.946	689.928	1350.26	1256.21	1499.53
MASE_RS07560	MASE_07575	HDOD domain-containing protein	C	1.65211	0.285923	5.77816	7.55235e-09	3.9246e-08	14896.7	31665.6	19834.4	7081.33	8390.2	5654.47
MASE_RS07570	MASE_07585	MFS transporter	C	2.77535	0.149015	18.6246	2.02907e-77	1.54647e-75	2086.1	1944.31	1891.25	261.189	299.367	304.828
MASE_RS07585	MASE_07600	polyketide cyclase	C	2.32675	0.357861	6.50183	7.93513e-11	4.97481e-10	42379.5	65701.2	62377.9	13047.2	15347.9	5583.47
MASE_RS07590	MASE_07605	MFS transporter	C	1.96119	0.205099	9.56215	1.15339e-21	1.69178e-20	4295.6	4790.77	4451.24	1185.25	1346.59	945.726
MASE_RS07605	MASE_07620	acetyl/propionyl/methylcrotonyl-CoA carboxylase subunit alpha	C	-1.86469	0.23873	-7.8109	5.67822e-15	5.20548e-14	305.589	196.464	273.349	862.771	675.554	1287.47
MASE_RS07610	MASE_07625	enoyl-CoA hydratase/isomerase family protein	C	-1.69568	0.23971	-7.07389	1.50651e-12	1.12829e-11	533.094	390.669	527.532	1947.13	1514.91	1241.09
MASE_RS07615	MASE_07630	methylcrotonoyl-CoA carboxylase	C	-2.15626	0.135899	-15.8667	1.07759e-56	4.81445e-55	546.59	495.675	540.645	2608.12	2174.65	2274.85
MASE_RS07620	MASE_07635	isovaleryl-CoA dehydrogenase	C	-2.9776	0.174861	-17.0283	5.06201e-65	2.93672e-63	873.387	789.241	1127.69	8455.16	6126.3	7401.08
MASE_RS07625	MASE_07640	MerR family DNA-binding transcriptional regulator	C	-3.28239	0.177671	-18.4745	3.31001e-76	2.42755e-74	303.661	200.98	311.678	2934.37	2548.58	2473.65
MASE_RS07630	MASE_07645	acetyl-CoA C-acyltransferase	C	-1.34159	0.23367	-5.7414	9.38944e-09	4.82761e-08	1794.97	1341.37	2112.15	5703.72	4644.15	2955.51
MASE_RS07635	MASE_07650	alpha/beta hydrolase	C	-1.17305	0.146294	-8.01842	1.07118e-15	1.03317e-14	469.47	417.767	470.038	1129.62	986.218	945.726
MASE_RS07640	MASE_07655	kynureninase	C	-1.29567	0.133094	-9.73501	2.13796e-22	3.27176e-21	396.206	387.282	482.142	999.495	1012.2	1096.25
MASE_RS07660	MASE_07675	response regulator	C	1.08168	0.142512	7.59015	3.19546e-14	2.76632e-13	24466.4	29603.9	27063.5	11279.2	13168.8	13885.8
MASE_RS07670	MASE_07685	CBS domain-containing protein	C	2.75122	0.355865	7.73108	1.06636e-14	9.50673e-14	60730.3	156362	221467	28650.6	17117	19368.9
MASE_RS07675	MASE_07690	phytase	C	1.71813	0.168666	10.1866	2.27684e-24	3.95092e-23	1593.5	2199.49	1828.71	642.128	554.677	511.203
MASE_RS07685	MASE_07700	diguanylate cyclase	C	-1.07583	0.33048	-3.25536	0.0011325	0.00259249	11.568	21.4529	23.1993	38.6597	47.4469	32.1869
MASE_RS07760	MASE_07755	EAL domain-containing protein	C	1.33738	0.261788	5.10864	3.24485e-07	1.34869e-06	14166	14014.4	10496.2	3531.23	4026.21	7747.57
MASE_RS07775	MASE_07770	dicarboxylate/amino acid:cation symporter	C	-1.06765	0.147677	-7.22968	4.84127e-13	3.74861e-12	2059.11	2514.51	2687.09	5529.28	5347.95	4340.49
MASE_RS07780	MASE_07775	invasin	C	1.50847	0.347058	4.34645	1.38361e-05	4.45207e-05	54232.9	103456	103040	37095.4	38566.4	15980.8
MASE_RS07800	MASE_07795	peptidase	C	1.01626	0.200826	5.06041	4.18363e-07	1.71177e-06	1990.67	2482.89	2568.06	1019.3	1214.42	1247.71
MASE_RS07890	MASE_07885	23S rRNA accumulation protein YceD	C	-1.41117	0.29796	-4.73611	2.17855e-06	7.92888e-06	40151.7	42908.1	43010.5	93758.3	84046.6	157483
MASE_RS07895	MASE_07890	50S ribosomal protein L32	C	-1.42071	0.3636	-3.90733	9.33207e-05	0.000260587	15018.2	23940.3	29206.9	47913.5	40782.9	93792.5
MASE_RS07910	MASE_07905	[acyl-carrier-protein] S-malonyltransferase	C	-1.04255	0.239214	-4.35825	1.31104e-05	4.22556e-05	3074.21	2113.68	2767.78	6219.5	5425.89	4743.77
MASE_RS07915	MASE_07910	beta-ketoacyl-ACP reductase	C	-1.6519	0.305269	-5.41128	6.2577e-08	2.8888e-07	1062.33	758.756	930.999	2164	2010.85	4473.97
MASE_RS07920	MASE_07915	acyl carrier protein	C	-1.22146	0.301421	-4.05235	5.07065e-05	0.000148304	8200.78	4943.2	5435.7	10393.8	12797.1	20134.8
MASE_RS07925	MASE_07920	beta-ketoacyl-[acyl-carrier-protein] synthase II	C	-1.42463	0.260021	-5.47893	4.27898e-08	2.02095e-07	2321.32	1590.9	2097.02	4365.72	4399.01	7367.95
MASE_RS07945	MASE_07940	DNA polymerase III subunit delta	C	-1.01793	0.228786	-4.44926	8.61685e-06	2.86761e-05	856.035	831.018	910.825	1687.83	1303.66	2268.23
MASE_RS07950	MASE_07945	YchF/TatD family DNA exonuclease	C	-1.16524	0.151117	-7.71083	1.25004e-14	1.10682e-13	3170.61	3115.19	2769.8	7276.51	7429.96	5603.35
MASE_RS07965	MASE_07960	GGDEF domain-containing protein	C	1.02316	0.278369	3.67555	0.000237335	0.000614605	4278.25	3584.89	3666.5	2231.89	2271.8	1170.09
MASE_RS07990	MASE_07985	glucose 1-dehydrogenase	C	3.11874	0.342968	9.09337	9.6015e-20	1.21172e-18	652.631	1054.58	933.016	77.3194	88.1157	138.214
MASE_RS07995	MASE_07990	alpha/beta fold hydrolase	C	2.8788	0.282058	10.2064	1.85595e-24	3.24958e-23	439.586	443.737	491.22	68.8331	38.4094	78.5738
MASE_RS08005	MASE_08000	acetyl-CoA C-acyltransferase	C	1.32095	0.188672	7.00128	2.53639e-12	1.84625e-11	971.716	788.112	708.084	325.307	314.053	348.375
MASE_RS08020	MASE_08015	hypothetical protein	C	1.48369	0.195577	7.58621	3.29402e-14	2.82646e-13	68490.5	68437	56670.9	21942.7	26935.2	20348.7
MASE_RS08025	MASE_08020	hypothetical protein	C	1.38052	0.246052	5.6107	2.0151e-08	9.87731e-08	35775.1	54470.1	54190.6	19222.4	17753.1	18498.9
MASE_RS08100	MASE_08095	TonB-dependent receptor	C	4.95881	0.122092	40.6154	0	0	21089.5	19326.8	18776.3	672.302	667.646	564.217
MASE_RS08105	MASE_08100	4a-hydroxytetrahydrobiopterin dehydratase	C	1.49978	0.28423	5.27665	1.31566e-07	5.78552e-07	9620.76	6097.14	6997.12	3386.02	2912.34	1734.3
MASE_RS08155	MASE_08140	30S ribosomal protein S15	C	-2.30174	0.774669	-2.97125	0.00296588	0.00626201	398.134	461.802	404.475	880.687	739.946	4613.13
MASE_RS08190	MASE_08175	ExeM/NucH family extracellular endonuclease	C	1.06805	0.151641	7.04331	1.87728e-12	1.3899e-11	4042.07	3259.71	4290.87	1584.1	2077.5	1869.68
MASE_RS08210	MASE_08200	TonB-dependent siderophore receptor	C	-1.04093	0.476973	-2.18238	0.0290817	0.0489353	719.147	882.957	705.058	681.731	2981.25	1084.89
MASE_RS08300	MASE_08290	endonuclease	C	1.92811	0.244947	7.87156	3.50239e-15	3.24912e-14	7428.61	5666.96	6856.91	2143.26	1987.12	1113.29
MASE_RS08370	MASE_08360	hypothetical protein	C	-1.2239	0.211024	-5.7998	6.63945e-09	3.47811e-08	1858.6	1761.4	1641.1	3153.12	4911.89	4225
MASE_RS08375	MASE_08365	delta 1-pyrroline-5-carboxylate reductase	C	-1.25615	0.25396	-4.94625	7.56583e-07	2.98562e-06	1304.3	1864.15	1697.59	3171.04	5282.42	3169.46
MASE_RS08380	MASE_08370	ABC transporter ATP-binding protein	C	-1.40863	0.269783	-5.22136	1.77617e-07	7.6456e-07	412.594	360.183	286.461	789.224	1091.28	932.472
MASE_RS08395	MASE_08385	SsrA-binding protein SmpB	C	-1.24516	0.258678	-4.81355	1.48272e-06	5.58463e-06	1493.24	1668.81	1809.55	3440.71	3668.1	4675.61
MASE_RS08410	MASE_08400	MarR family transcriptional regulator	C	-1.27971	0.378819	-3.37816	0.000729718	0.00173481	294.021	379.378	487.186	604.411	709.444	1503.32
MASE_RS08415	MASE_08405	BCCT family transporter	C	-1.33467	0.128491	-10.3873	2.83344e-25	5.12259e-24	1195.36	1401.21	1617.9	3704.73	3526.89	3396.66
MASE_RS08435	MASE_08425	hypothetical protein	C	1.45215	0.266831	5.44223	5.26178e-08	2.4612e-07	4992.58	11558.6	7959.38	2654.32	3611.61	2692.34
MASE_RS08445	MASE_08435	phosphoenolpyruvate synthase	C	1.05765	0.159789	6.619	3.6163e-11	2.35848e-10	12725.8	15801.8	17123.1	8481.56	6874.15	6574.64
MASE_RS08450	MASE_08440	hypothetical protein	C	2.09782	0.258655	8.11051	5.04087e-16	4.94795e-15	475.254	473.093	379.258	98.0636	83.597	127.801
MASE_RS08475	MASE_08465	GNAT family N-acetyltransferase	C	2.08704	0.396784	5.25988	1.44151e-07	6.28157e-07	34696.4	97200.9	98577.9	19677.8	23416.2	11151.8
MASE_RS08490	MASE_08480	adenylosuccinate lyase	C	-2.42772	0.151708	-16.0026	1.22632e-57	5.81304e-56	2527.62	2852.11	2853.52	13386.6	13957.3	16951.1
MASE_RS08495	MASE_08485	lysogenization regulator HflD	C	-1.64669	0.183268	-8.98517	2.58342e-19	3.13805e-18	531.166	536.323	532.576	1445.5	1438.09	2125.28
MASE_RS08500	MASE_08490	tRNA 2-thiouridine(34) synthase MnmA	C	-1.62502	0.214065	-7.59126	3.16812e-14	2.74876e-13	1165.48	1432.83	1398.01	4812.66	4742.43	2770.91
MASE_RS08515	MASE_08505	cold shock domain-containing protein CspD	C	1.44977	0.162074	8.94509	3.71645e-19	4.47239e-18	21227.4	16448.7	20515.3	8257.15	6521.69	6523.52
MASE_RS08530	MASE_08520	translation initiation factor IF-1	C	-1.09505	0.252095	-4.34377	1.40057e-05	4.49919e-05	3263.15	6955.26	4926.33	9726.22	10245.1	12377.7
MASE_RS08550	MASE_08540	DUF412 domain-containing protein	C	1.0178	0.177119	5.74642	9.11548e-09	4.69918e-08	5442.76	6724.92	4439.14	2730.7	2951.88	2519.09
MASE_RS08565	MASE_08555	hypothetical protein	C	-1.09454	0.381981	-2.86544	0.00416432	0.0085373	33.7401	45.164	65.5633	83.9198	73.4298	150.521
MASE_RS08595	MASE_08585	lipoyl(octanoyl) transferase LipB	C	-1.19633	0.292887	-4.0846	4.41534e-05	0.000130811	995.816	867.149	1050.02	1759.49	1597.38	3318.09
MASE_RS08600	MASE_08590	DUF493 family protein	C	-1.16231	0.374433	-3.1042	0.00190796	0.00418759	289.201	215.658	193.664	340.394	349.074	873.778
MASE_RS08630	MASE_08620	ribosome silencing factor	C	-1.32805	0.39959	-3.32354	0.000888818	0.00208374	247.749	224.691	338.912	472.403	376.186	1188.07
MASE_RS08635	MASE_08625	nicotinate (nicotinamide) nucleotide adenylyltransferase	C	-1.05902	0.244637	-4.32894	1.4983e-05	4.78544e-05	540.806	567.938	525.515	917.461	860.823	1625.44
MASE_RS08640	MASE_08630	DNA polymerase III subunit delta	C	-1.07483	0.147129	-7.30534	2.76559e-13	2.20284e-12	902.307	1155.07	1021.78	1908.47	2051.51	2522.88
MASE_RS08705	MASE_08695	triose-phosphate isomerase	C	-1.39628	0.286133	-4.87985	1.06167e-06	4.07779e-06	8566.14	6925.9	6603.74	15449.7	16786	25925.6
MASE_RS08710	MASE_08700	preprotein translocase subunit SecG	C	-1.78059	0.179708	-9.90822	3.83431e-23	6.10819e-22	2106.35	1616.87	2098.03	6955.92	5974.92	7071.64
MASE_RS08730	MASE_08715	hemerythrin	C	2.34232	0.772012	3.03405	0.00241294	0.00518469	165.809	317.277	267.297	52.8035	49.7063	45.4403
MASE_RS08770	MASE_08755	sodium/proline symporter PutP	C	-1.90377	0.155321	-12.257	1.5406e-34	4.15856e-33	3271.83	3025.99	3026	11540.4	13178.9	10172
MASE_RS08775	MASE_08760	glutamate 5-kinase	C	-1.72019	0.192449	-8.93841	3.94796e-19	4.72176e-18	878.207	670.686	762.552	2296.01	2085.41	3235.73
MASE_RS08790	MASE_08775	HNH endonuclease	C	2.00505	0.366545	5.47014	4.49687e-08	2.12128e-07	15993.8	28905	27776.6	8169.46	6817.67	3118.34
MASE_RS08900	MASE_08890	hypothetical protein	C	1.27171	0.235543	5.39907	6.69869e-08	3.08505e-07	1266.7	1680.1	1353.63	603.469	508.36	668.351
MASE_RS08905	MASE_08895	hypothetical protein	C	1.90827	0.246	7.75717	8.68465e-15	7.81418e-14	1452.75	1272.5	918.895	359.252	283.552	327.549
MASE_RS08910	MASE_08900	hypothetical protein	C	2.03476	0.206334	9.86146	6.11545e-23	9.58498e-22	1229.1	936.024	872.496	214.986	219.16	306.722
MASE_RS08915	MASE_08905	hypothetical protein	C	1.72423	0.170905	10.0888	6.19179e-24	1.03294e-22	2207.57	2083.19	2050.62	585.553	674.424	659.831
MASE_RS08920	MASE_08910	hypothetical protein	C	1.36054	0.151256	8.99492	2.3641e-19	2.88971e-18	1571.33	1925.12	1711.71	663.815	709.444	655.097
MASE_RS08935	MASE_08925	MFS transporter	C	2.75613	0.233949	11.7809	4.89849e-32	1.19751e-30	14874.6	17604.9	17377.3	2805.19	2733.85	1841.28
MASE_RS08945	MASE_08940	energy transducer TonB	C	-2.56732	0.262385	-9.78457	1.31152e-22	2.03103e-21	303.661	470.835	378.25	1985.79	1831.23	3010.42
MASE_RS08950	MASE_08945	RNA polymerase sigma factor	C	-2.16159	0.196335	-11.0097	3.43108e-28	7.05641e-27	786.627	893.119	751.456	3397.34	3322.41	4154.94
MASE_RS09060	MASE_09055	pirin family protein	C	1.13116	0.277323	4.07886	4.52572e-05	0.000133775	615.034	476.48	506.35	296.077	201.085	231.935
MASE_RS09080	MASE_09075	DUF3429 domain-containing protein	C	-1.06507	0.233368	-4.56391	5.02085e-06	1.72708e-05	150.385	199.851	170.465	318.707	342.296	426.949
MASE_RS09085	MASE_09080	citrate (Si)-synthase	C	-2.01538	0.128476	-15.6868	1.86133e-55	8.12922e-54	15507.9	18749.8	17230	61314.3	75735.5	71104.6
MASE_RS09105	MASE_09100	succinate dehydrogenase iron-sulfur subunit	C	-1.01695	0.283038	-3.59299	0.000326911	0.000829441	15507	12324.1	12322.9	20926.2	18582.2	41748.2
MASE_RS09125	MASE_09120	succinate--CoA ligase subunit alpha	C	-1.5048	0.307503	-4.89361	9.9004e-07	3.82914e-06	6418.34	5813.74	5053.42	11261.3	11229.1	26562.7
MASE_RS09130	MASE_09125	TonB-dependent receptor	C	-2.09794	0.148165	-14.1595	1.63037e-45	6.09351e-44	3083.85	3678.61	3818.81	15850.5	14597.8	14846.7
MASE_RS09195	MASE_09190	YciK family oxidoreductase	C	-1.07011	0.202617	-5.28142	1.28189e-07	5.66218e-07	439.586	448.253	468.021	910.86	830.321	1104.77
MASE_RS09200	MASE_09195	hypothetical protein	C	2.03555	0.118932	17.1152	1.14261e-65	6.72926e-64	78819.8	67240.2	72319.3	18558.5	17535	17172.6
MASE_RS09205	MASE_09200	acylase	C	2.45044	0.1474	16.6244	4.64013e-62	2.5766e-60	16106.6	11808.1	12486.3	2661.86	2432.22	2297.57
MASE_RS09255	MASE_09250	acyl-CoA dehydrogenase	C	-1.69954	0.297435	-5.71397	1.10368e-08	5.61519e-08	1067.15	908.926	1300.17	4920.15	3454.59	2267.28
MASE_RS09265	MASE_09260	methyltransferase domain-containing protein	C	-1.50473	0.171423	-8.77786	1.66607e-18	1.95061e-17	400.062	350.021	446.839	1177.71	1083.37	1136.95
MASE_RS09285	MASE_09280	catalase/peroxidase HPI	C	4.26818	0.173897	24.5444	4.96723e-133	8.39461e-131	9232.26	10896.9	11015.6	592.154	407.818	614.39
MASE_RS09295	MASE_09290	PAS domain S-box protein	C	1.42821	0.13273	10.7603	5.30092e-27	1.03023e-25	7940.5	7200.27	7962.41	2775.96	2553.1	3254.66
MASE_RS09330	MASE_09325	response regulator	C	1.28305	0.253646	5.0584	4.2278e-07	1.7262e-06	2424.47	4293.97	4251.53	1475.67	1256.21	1775.01
MASE_RS09335	MASE_09330	chemotaxis protein CheC	C	1.2412	0.21332	5.81851	5.93757e-09	3.12728e-08	5067.77	7977.1	7754.62	2676.95	2856.98	3264.13
MASE_RS09340	MASE_09335	HAMP domain-containing histidine kinase	C	1.31379	0.166115	7.90893	2.59602e-15	2.44328e-14	7917.36	10410.3	9615.61	3518.03	3603.71	4118.02
MASE_RS09345	MASE_09340	MBL fold metallo-hydrolase	C	1.00758	0.164594	6.1216	9.26383e-10	5.27211e-09	981.356	917.959	871.487	450.716	493.674	434.523
MASE_RS09400	MASE_09395	DUF962 domain-containing protein	C	1.62662	0.159518	10.1971	2.04289e-24	3.56087e-23	3911.93	2849.85	3064.33	1104.16	986.218	1091.51
MASE_RS09410	MASE_09405	response regulator transcription factor	C	-1.00768	0.277857	-3.6266	0.000287172	0.000735819	3998.69	4001.53	4166.8	5952.65	6535.25	11975.4
MASE_RS09435	MASE_09430	hypothetical protein	C	1.09702	0.205522	5.33771	9.41292e-08	4.24948e-07	1154.88	1251.04	1500.9	527.092	517.397	781.005
MASE_RS09440	MASE_09435	rhodanese-related sulfurtransferase	C	-2.00624	0.214888	-9.33621	9.98408e-21	1.33821e-19	296.913	395.185	431.709	1844.35	1578.17	1090.57
MASE_RS09475	MASE_09470	CoA transferase subunit B	C	1.85718	0.173706	10.6915	1.11513e-26	2.1458e-25	10278.2	7560.46	8635.19	2369.56	2109.13	2827.71
MASE_RS09480	MASE_09475	CoA transferase subunit A	C	1.86693	0.22832	8.17685	2.91368e-16	2.91893e-15	28659.8	19698.3	21010.5	6546.69	7043.61	5428.22
MASE_RS09505	MASE_09500	L-serine ammonia-lyase	C	1.3422	0.139749	9.60435	7.66411e-22	1.13271e-20	15563.8	17923.3	17193.7	6910.66	7141.89	5937.53
MASE_RS09520	MASE_09515	fumarate hydratase	C	-1.08577	0.128529	-8.44763	2.97288e-17	3.19215e-16	5620.14	4515.27	5450.83	11875.1	9988.71	11220
MASE_RS09530	MASE_09525	GlyGly-CTERM sorting domain-containing protein	C	2.03602	0.195975	10.3892	2.77712e-25	5.04424e-24	100614	76315.9	72718.8	17434.6	17364.4	26073.2
MASE_RS09535	MASE_09530	thiamine pyrophosphate-dependent dehydrogenase E1 component subunit alpha	C	-2.28382	0.184115	-12.4043	2.47567e-35	6.87351e-34	2419.65	2149.81	2760.72	10271.2	10579.5	14846.7
MASE_RS09540	MASE_09535	alpha-ketoacid dehydrogenase subunit beta	C	-1.89572	0.20081	-9.44036	3.71503e-21	5.13891e-20	5427.34	4844.97	5345.93	21798.4	21867.4	14452.8
MASE_RS09545	MASE_09540	dihydrolipoyllysine-residue acetyltransferase	C	-1.65338	0.131211	-12.6009	2.08691e-36	6.05359e-35	9254.44	9162.65	9239.38	31120.1	29821.5	26058.1
MASE_RS09570	MASE_09565	alanine--glyoxylate aminotransferase family protein	C	-1.27099	0.173914	-7.30814	2.70869e-13	2.16194e-12	2170.94	1612.36	1629	4082.84	4014.91	4965.3
MASE_RS09580	MASE_09575	GAF domain-containing protein	C	-1.02124	0.137191	-7.44392	9.7742e-14	8.1354e-13	3561.03	3653.77	3955.99	7197.31	7989.16	7487.23
MASE_RS09620	MASE_09615	DUF1302 domain-containing protein	C	1.99151	0.250404	7.95318	1.81779e-15	1.7318e-14	105026	146754	128979	36419.3	34435.2	24897.5
MASE_RS09625	MASE_09620	DUF1329 domain-containing protein	C	1.9422	0.24591	7.89802	2.83374e-15	2.66057e-14	128649	76883.8	67803.5	20917.7	19906.2	30303
MASE_RS09630	MASE_09625	hypothetical protein	C	1.07681	0.20259	5.31523	1.06523e-07	4.7757e-07	5684.73	5083.21	4361.47	2036.71	2147.54	2987.7
MASE_RS09640	MASE_09635	NAD-glutamate dehydrogenase	C	1.00221	0.128776	7.78255	7.10778e-15	6.42511e-14	90372.5	105803	97847.7	52120.8	48541.6	46123.8
MASE_RS09655	MASE_09650	glutaredoxin family protein	C	-1.02826	0.249608	-4.11949	3.79717e-05	0.000113712	54.9482	75.6497	65.5633	108.436	134.433	156.201
MASE_RS09735	MASE_09735	hypothetical protein	C	1.09091	0.399895	2.728	0.00637204	0.0125281	660.343	525.032	494.246	189.527	462.043	138.214
MASE_RS09775	MASE_09775	hypothetical protein	C	-1.04241	0.238274	-4.37483	1.21529e-05	3.92999e-05	1241.64	2204	1932.6	3640.61	4066.88	3368.26
MASE_RS09805	MASE_09805	bacterioferritin	C	1.02845	0.22434	4.58433	4.55449e-06	1.58065e-05	51604.1	61064	57114.7	30863.6	22514.7	29854.3
MASE_RS09815	MASE_09815	hypothetical protein	C	1.13127	0.218471	5.17811	2.24149e-07	9.49094e-07	2624.02	4090.73	2890.84	1436.07	1667.42	1281.79
MASE_RS09825	MASE_09825	peptidase S41	C	-2.08054	0.369785	-5.62636	1.84055e-08	9.05595e-08	2061.04	2176.91	1774.24	5203.03	4707.41	15517.9
MASE_RS09830	MASE_09830	CcoQ/FixQ family Cbb3-type cytochrome c oxidase assembly chaperone	C	-1.15925	0.29898	-3.87734	0.000105606	0.000292373	4749.65	2814.85	2700.2	5950.77	5699.28	11275.8
MASE_RS09835	MASE_09835	cytochrome-c oxidase, cbb3-type subunit III	C	-1.91897	0.177574	-10.8066	3.20326e-27	6.32034e-26	23808	19299.7	23687.5	77188.3	69101.9	106299
MASE_RS09845		heavy metal translocating P-type ATPase	C	-1.45549	0.213728	-6.81002	9.75882e-12	6.71373e-11	2228.78	2283.04	2336.07	7001.18	7284.23	4495.75
MASE_RS09850	MASE_09855	cbb3-type cytochrome oxidase assembly protein CcoS	C	-1.36941	0.238619	-5.73888	9.53023e-09	4.89353e-08	279.561	169.365	180.551	463.916	477.858	686.337
MASE_RS09860	MASE_09865	fumarate/nitrate reduction transcriptional regulator Fnr	C	-1.18919	0.176522	-6.73677	1.61947e-11	1.08533e-10	1738.1	2126.1	1958.83	3786.77	4110.94	5378.04
MASE_RS09915	MASE_09920	DTW domain-containing protein	C	-1.48499	0.148496	-10.0002	1.52046e-23	2.50426e-22	442.478	415.509	452.891	1093.79	1232.49	1344.27
MASE_RS09940	MASE_09930	excinuclease ABC subunit UvrC	C	-1.11686	0.167035	-6.68636	2.28788e-11	1.50984e-10	970.752	899.893	919.903	1703.86	1900.14	2448.09
MASE_RS10045	MASE_10030	TonB-dependent receptor	C	1.52225	0.160662	9.47486	2.67123e-21	3.7484e-20	19999.2	14021.2	14339.2	5327.5	5954.59	5555.07
MASE_RS10080	MASE_10065	alanine dehydrogenase	C	-1.6102	0.184314	-8.73617	2.4115e-18	2.78974e-17	38965	36122.2	31116.3	102024	108755	113454
MASE_RS10110	MASE_10095	30S ribosomal protein S1	C	-1.14739	0.166724	-6.88196	5.90365e-12	4.1875e-11	57599.2	81589.9	75618.7	148756	157960	169107
MASE_RS10115	MASE_10100	(d)CMP kinase	C	-1.11727	0.162434	-6.87828	6.05795e-12	4.27614e-11	1473.96	1124.58	1255.79	2825.93	2332.81	3203.54
MASE_RS10135	MASE_10120	bifunctional 2-polyprenyl-6-hydroxyphenol methylase/3-demethylubiquinol 3-O-methyltransferase UbiG	C	-1.1554	0.183596	-6.29317	3.11043e-10	1.8629e-09	4994.5	3399.72	3972.13	10168.4	9473.57	7906.61
MASE_RS10200	MASE_10185	4-hydroxy-tetrahydrodipicolinate synthase	C	-1.3024	0.272754	-4.77499	1.79712e-06	6.72322e-06	1842.21	2119.32	2047.59	4149.79	3756.21	6913.55
MASE_RS10205	MASE_10190	glycine cleavage system transcriptional repressor	C	-1.30364	0.278983	-4.67281	2.971e-06	1.0556e-05	1138.49	1316.53	1271.93	3213.47	4180.98	1806.25
MASE_RS10210	MASE_10195	peroxiredoxin	C	-1.47237	0.138384	-10.6397	1.94705e-26	3.72817e-25	1937.65	2017.7	2125.26	5446.3	6459.56	4968.14
MASE_RS10260	MASE_10245	phosphoribosylformylglycinamidine cyclo-ligase	C	-1.73533	0.153813	-11.2821	1.60918e-29	3.5539e-28	1026.66	1444.12	1302.19	4100.76	4266.83	4189.97
MASE_RS10275	MASE_10260	acyl-CoA dehydrogenase	C	1.38898	0.161091	8.62234	6.55972e-18	7.34803e-17	26439.7	24783.8	22055.5	9316.05	9348.17	9316.2
MASE_RS10290	MASE_10275	carboxy-S-adenosyl-L-methionine synthase CmoA	C	-1.31694	0.139609	-9.43304	3.98389e-21	5.49127e-20	582.258	586.003	613.269	1554.87	1398.55	1484.38
MASE_RS10295	MASE_10280	tRNA 5-methoxyuridine(34)/uridine 5-oxyacetic acid(34) synthase CmoB	C	-1.1995	0.151887	-7.89734	2.84911e-15	2.6635e-14	695.047	872.795	819.037	1977.3	1946.45	1556.33
MASE_RS10395	MASE_10385	IS3 family transposase	C	1.05227	0.150131	7.00905	2.39945e-12	1.74984e-11	5369.5	5437.75	5386.28	2398.79	2549.71	2859.9
MASE_RS10455	MASE_10445	enoyl-CoA hydratase	C	1.31281	0.167383	7.84313	4.39457e-15	4.05741e-14	5585.44	4826.91	4312.05	1881.12	1680.98	2363.84
MASE_RS10475	MASE_10465	FMN-dependent NADH-azoreductase	C	-1.48296	0.185029	-8.01473	1.10376e-15	1.06196e-14	1122.1	976.672	1006.65	3033.37	2870.54	2777.54
MASE_RS10480	MASE_10470	CHRD domain-containing protein	C	1.24391	0.209318	5.9427	2.80361e-09	1.52414e-08	4070.99	3354.56	2703.23	1486.04	1569.14	1222.15
MASE_RS10485	MASE_10475	cystathionine gamma-synthase family protein	C	-1.34309	0.144961	-9.26523	1.94649e-20	2.58226e-19	1089.32	998.125	1140.8	2866.48	2728.2	2596.72
MASE_RS10510	MASE_10500	hypothetical protein	C	-1.26763	0.381552	-3.32229	0.00089281	0.00209057	63.6242	48.5513	69.598	92.4061	116.358	229.095
MASE_RS10540	MASE_10530	TonB-dependent receptor	C	-1.43329	0.164745	-8.70001	3.31847e-18	3.80498e-17	17792.6	17297.8	16588.5	45247.9	39488.3	54827.5
MASE_RS10570	MASE_10565	electron transfer flavoprotein subunit alpha	C	-1.49764	0.266683	-5.6158	1.9565e-08	9.61431e-08	8499.62	16924.1	14757.8	44978.2	42568.9	25915.2
MASE_RS10575	MASE_10570	electron transfer flavoprotein subunit beta/FixA family protein	C	-1.14369	0.312561	-3.65909	0.000253116	0.000653728	5872.71	11873.6	8189.36	19815.5	25810	11677.2
MASE_RS10580	MASE_10575	electron transfer flavoprotein-ubiquinone oxidoreductase	C	-1.90182	0.190984	-9.95799	2.32716e-23	3.7848e-22	817.475	646.975	778.69	2580.77	2628.79	3175.14
MASE_RS10585	MASE_10580	histidinol phosphate phosphatase	C	1.0009	0.252688	3.961	7.46352e-05	0.000212377	17290.4	14798	21139.6	6539.15	9423.86	10634.9
MASE_RS10605	MASE_10600	methyl-accepting chemotaxis protein	C	2.06055	0.119596	17.2293	1.6008e-66	9.87666e-65	13132.6	14703.1	15667.6	3295.5	3766.38	3368.26
MASE_RS10645	MASE_10640	efflux RND transporter periplasmic adaptor subunit	C	2.90903	0.183016	15.895	6.86539e-57	3.103e-55	2203.71	2321.43	2516.62	334.736	300.497	301.988
MASE_RS10650	MASE_10645	efflux RND transporter permease subunit	C	2.05116	0.225922	9.07909	1.09485e-19	1.37724e-18	3698.88	3749.74	3826.88	1069.27	859.693	791.418
MASE_RS10660	MASE_10660	hypothetical protein	C	-3.88695	0.374747	-10.3722	3.3186e-25	5.97194e-24	80.0123	98.2318	85.7366	875.029	886.806	2140.43
MASE_RS10665	MASE_10665	DUF2189 domain-containing protein	C	3.29401	0.260548	12.6426	1.22924e-36	3.59254e-35	11473.6	17419.8	15001.9	1286.14	1144.37	2043.87
MASE_RS10700	MASE_10710	hypothetical protein	C	1.06142	0.145983	7.27085	3.57225e-13	2.82222e-12	771.203	854.729	682.867	379.054	344.555	381.509
MASE_RS10715	MASE_10725	NADPH:quinone oxidoreductase family protein	C	1.60663	0.227019	7.07708	1.47228e-12	1.10478e-11	948.58	764.401	912.843	233.844	292.589	336.069
MASE_RS10720	MASE_10730	phosphotransferase family protein	C	1.07114	0.171977	6.22836	4.71344e-10	2.77593e-09	912.912	946.186	948.146	434.686	392.002	508.363
MASE_RS10725	MASE_10735	acyl-CoA dehydrogenase	C	1.78677	0.212499	8.40838	4.1571e-17	4.41493e-16	686.371	558.905	635.46	180.098	143.47	220.575
MASE_RS10765	MASE_10775	molybdate ABC transporter permease subunit	C	-1.05036	0.259094	-4.05398	5.03544e-05	0.000147385	207.261	167.107	182.569	259.303	375.057	519.723
MASE_RS10830	MASE_10840	U32 family peptidase	C	-1.84239	0.154136	-11.953	6.26339e-33	1.60571e-31	686.371	746.335	898.721	2476.11	3091.96	2793.63
MASE_RS10835	MASE_10845	ferredoxin	C	-3.00663	0.367465	-8.18207	2.79006e-16	2.80957e-15	186.053	355.667	357.068	2629.8	3358.56	1232.57
MASE_RS10840	MASE_10850	aminotransferase	C	-2.19958	0.191601	-11.4801	1.6618e-30	3.77744e-29	332.581	346.634	294.53	1169.22	1385	1917.01
MASE_RS10870	MASE_10880	TonB-dependent receptor	C	-5.17688	0.183463	-28.2176	3.55845e-175	9.22112e-173	761.563	903.28	1050.02	27515.3	40939.9	29744.4
MASE_RS10945	MASE_10955	AMP-dependent synthetase	C	1.89695	0.134671	14.0858	4.6425e-45	1.71861e-43	17025.3	17654.6	18482.8	4798.52	4262.31	5212.38
MASE_RS10985	MASE_11000	PRC-barrel domain containing protein	C	1.60812	0.203277	7.911	2.55337e-15	2.40897e-14	19751.5	24639.2	30042.1	8018.59	7763.22	8633.65
MASE_RS10990	MASE_11005	transcriptional regulator	C	-1.01856	0.21525	-4.73198	2.22341e-06	8.077e-06	2151.66	2663.55	2597.32	4387.41	4839.59	5788.9
MASE_RS11010	MASE_11025	sigma-54-dependent Fis family transcriptional regulator	C	1.05588	0.338701	3.11743	0.00182435	0.00401089	4360.19	3190.84	2919.08	1751	1614.32	1670.88
MASE_RS11040	MASE_11055	hypothetical protein	C	2.10673	0.650479	3.23873	0.00120063	0.00273555	480.074	475.351	394.388	92.4061	83.597	137.267
MASE_RS11045	MASE_11060	hypothetical protein	C	1.38489	0.494583	2.80011	0.00510856	0.0102673	1419.01	777.95	753.474	261.189	211.252	656.991
MASE_RS11075	MASE_11090	hypothetical protein	C	3.56645	0.638622	5.5846	2.34245e-08	1.14242e-07	5040.78	5147.57	5156.3	431.857	544.51	319.029
MASE_RS11085	MASE_11100	DUF349 domain-containing protein	C	-1.12474	0.164148	-6.85198	7.28323e-12	5.11009e-11	5792.7	6748.63	7232.14	16489.8	15083.6	11544.7
MASE_RS11095	MASE_11110	zinc ribbon domain-containing protein	C	-1.05838	0.170696	-6.20038	5.63263e-10	3.25804e-09	1750.63	2209.65	2253.36	3992.32	4541.35	4405.81
MASE_RS11110	MASE_11125	aldehyde dehydrogenase	C	1.35571	0.185688	7.301	2.85646e-13	2.26593e-12	5929.59	4872.07	5560.78	2401.62	1858.34	2132.85
MASE_RS11120	MASE_11135	peptide-methionine (R)-S-oxide reductase	C	-1.03164	0.41246	-2.5012	0.0123774	0.0227045	4175.1	4264.61	4779.06	11077.4	12933.8	3013.26
MASE_RS11125	MASE_11140	NADP-dependent phosphogluconate dehydrogenase	C	-1.13089	0.201518	-5.61186	2.00161e-08	9.82354e-08	6052.02	7251.08	6556.33	16580.3	15659.7	11250.3
MASE_RS11145	MASE_11160	type I glyceraldehyde-3-phosphate dehydrogenase	C	-3.55866	0.24102	-14.765	2.46317e-49	9.57434e-48	17695.3	18468.7	16617.8	241139	237471	143327
MASE_RS11150	MASE_11165	D-hexose-6-phosphate mutarotase	C	-1.41846	0.248519	-5.70764	1.1455e-08	5.81275e-08	704.687	1332.34	1550.32	3650.98	3316.77	2619.44
MASE_RS11155	MASE_11170	ketohydroxyglutarate aldolase	C	-2.73236	0.0942973	-28.9761	1.31815e-184	3.94127e-182	1559.76	1805.43	1748.02	11528.1	11173.7	11266.3
MASE_RS11160	MASE_11175	glucokinase	C	-2.67281	0.113988	-23.4483	1.37559e-121	1.98034e-119	3376.9	3001.15	2940.26	20071.9	20559.2	18795.2
MASE_RS11165	MASE_11180	phosphogluconate dehydratase	C	-2.57639	0.134587	-19.1429	1.10924e-81	9.58141e-80	4642.64	4422.69	4562.2	29721.8	28585.6	22975.7
MASE_RS11170	MASE_11185	6-phosphogluconolactonase	C	-3.20206	0.135208	-23.6824	5.47681e-124	8.51535e-122	2383.02	2364.34	2359.27	21438.2	22339.6	21622.9
MASE_RS11175	MASE_11190	glucose-6-phosphate dehydrogenase	C	-2.59853	0.189574	-13.7072	9.19267e-43	3.08034e-41	6807.79	8283.08	9401.78	44725.5	51208.8	52407.8
MASE_RS11180	MASE_11195	transcriptional regulator HexR	C	-1.04228	0.176575	-5.90279	3.57406e-09	1.92415e-08	2974.92	4137.02	4233.37	7664.99	7283.1	8414.97
MASE_RS11185	MASE_11200	pyruvate kinase	C	-2.88602	0.20944	-13.7797	3.37791e-43	1.15175e-41	7445	7956.77	9764.9	72156	70484.7	43399.2
MASE_RS11190	MASE_11205	5'-methylthioadenosine nucleosidase	C	-1.28602	0.312179	-4.11948	3.79722e-05	0.000113712	405.846	240.498	295.539	608.183	599.865	1089.62
MASE_RS11210	MASE_11225	transporter	C	2.06906	0.867251	2.38577	0.0170436	0.0303893	3230.38	15434.8	11438.3	2910.79	2930.41	1332.91
MASE_RS11220	MASE_11235	hypothetical protein	C	-1.43488	0.24172	-5.9361	2.91877e-09	1.58233e-08	4119.19	5121.6	5147.22	13465.8	16516	8917.65
MASE_RS11225	MASE_11240	glycosyl transferase family 2	C	1.92806	0.829375	2.32472	0.0200871	0.0349814	750.959	1156.2	751.456	249.874	286.941	161.881
MASE_RS11265	MASE_11280	TRAP transporter substrate-binding protein	C	1.09942	0.26879	4.09024	4.30931e-05	0.000127962	621.782	451.64	551.74	265.903	299.367	194.068
MASE_RS11340	MASE_11365	response regulator	C	1.02846	0.265198	3.87807	0.00010529	0.000291705	16509.5	28622.7	22839.2	11166.1	13968.6	8187.77
MASE_RS11365	MASE_11390	methyl-accepting chemotaxis protein	C	1.50999	0.214006	7.05581	1.71599e-12	1.27291e-11	16474.8	15687.7	16867.9	5828.19	6212.16	5175.46
MASE_RS11375	MASE_11400	phosphate ABC transporter substrate-binding protein	C	1.99064	0.171606	11.6001	4.11738e-31	9.5834e-30	16627.1	12409.9	10782.6	3059.77	3338.23	3621.97
MASE_RS11395	MASE_11420	NADH:flavin oxidoreductase/NADH oxidase	C	-1.39896	0.287148	-4.87189	1.10535e-06	4.22884e-06	614.07	756.497	920.912	2066.88	2662.68	1313.98
MASE_RS11415	MASE_11440	DUF3369 domain-containing protein	C	1.29893	0.326215	3.98183	6.83873e-05	0.000195601	52209.5	103247	90262.5	35765.9	43027.6	21073.9
MASE_RS11420	MASE_11445	GAF domain-containing sensor histidine kinase	C	1.25242	0.196288	6.38055	1.76455e-10	1.08013e-09	19665.7	28027.7	23454.5	10483.4	10887.9	8492.6
MASE_RS11440	MASE_11470	hypothetical protein	C	2.41538	0.756916	3.19108	0.0014174	0.00317913	138.817	21.4529	8.06933	12.258	7.90782	11.3601
MASE_RS11525	MASE_11555	peptidyl-prolyl cis-trans isomerase	C	-1.75259	0.308094	-5.68851	1.28152e-08	6.4524e-08	1432.51	1536.71	1626.98	4267.65	3950.52	7268.55
MASE_RS11615	MASE_11645	YIP1 family protein	C	5.91969	0.274691	21.5504	5.25124e-103	6.37861e-101	20465.8	40448.9	29519.6	510.12	455.264	528.243
MASE_RS11620	MASE_11650	amidophosphoribosyltransferase	C	-1.69102	0.170853	-9.89751	4.26781e-23	6.771e-22	6437.62	5278.55	6084.27	21854	16542	19080.2
MASE_RS11630	MASE_11660	dedD protein	C	-1.01226	0.15601	-6.48847	8.67122e-11	5.41882e-10	2180.58	1667.68	1849.89	3740.56	3674.88	4080.16
MASE_RS11635	MASE_11665	bifunctional tetrahydrofolate synthase/dihydrofolate synthase	C	-1.18639	0.248897	-4.76658	1.87379e-06	6.95598e-06	3804.92	4384.3	4634.82	11437.6	11328.5	6419.38
MASE_RS11655	MASE_11685	aspartate-semialdehyde dehydrogenase	C	-1.00094	0.290179	-3.44937	0.000561896	0.00135574	1257.06	1576.22	1788.36	2482.71	2535.02	4230.68
MASE_RS11665	MASE_11695	class II aldolase/adducin family protein	C	1.01215	0.3564	2.83992	0.00451243	0.00914962	103.148	90.328	60.52	31.1163	25.9828	68.1604
MASE_RS11685	MASE_11715	beta-ketoacyl-[acyl-carrier-protein] synthase I	C	-1.75675	0.205232	-8.55983	1.13037e-17	1.24152e-16	6883.95	8972.96	8862.14	29853.8	30762.5	22917
MASE_RS11690		AMP-dependent synthetase	C	1.93106	0.203849	9.473	2.71928e-21	3.80211e-20	765.419	683.106	655.633	192.356	214.641	145.788
MASE_RS11730	MASE_11765	lactoylglutathione lyase	C	-1.00513	0.229381	-4.38193	1.17633e-05	3.81669e-05	85.7963	70.0042	78.676	132.009	154.767	184.601
MASE_RS11780	MASE_11815	cysteine hydrolase	C	2.7551	0.37995	7.25123	4.13016e-13	3.23668e-12	803.979	351.15	317.73	79.2052	48.5766	89.9339
MASE_RS11785	MASE_11820	isochorismatase family protein	C	2.04959	0.226622	9.0441	1.50908e-19	1.87405e-18	2012.84	3041.8	2592.27	779.795	626.977	440.203
MASE_RS11790	MASE_11825	short-chain fatty acid transporter	C	2.10658	0.27809	7.57518	3.58629e-14	3.07047e-13	1553.97	1132.49	994.545	305.506	300.497	248.975
MASE_RS11800	MASE_11835	insulinase family protein	C	1.65055	0.190031	8.68566	3.76553e-18	4.27972e-17	4929.91	3592.8	3811.75	1126.79	1128.56	1672.77
MASE_RS11855	MASE_11890	choline dehydrogenase	C	1.05279	0.166577	6.32017	2.61277e-10	1.57945e-09	2074.54	1794.14	1993.12	1056.07	887.935	881.352
MASE_RS11880	MASE_11915	DUF3336 domain-containing protein	C	1.45536	0.231747	6.27994	3.38703e-10	2.02544e-09	13592.5	9886.4	9150.62	3566.12	4087.21	4245.82
MASE_RS11970	MASE_12005	tRNA (adenosine(37)-N6)-threonylcarbamoyltransferase complex dimerization subunit type 1 TsaB	C	-1.09402	0.185136	-5.9093	3.43558e-09	1.85474e-08	1614.71	1047.81	1243.69	3140.87	2766.61	2433.89
MASE_RS11975	MASE_12010	ATP-dependent DNA helicase"	C	-1.54564	0.143363	-10.7813	4.21868e-27	8.24021e-26	689.263	764.401	806.933	2282.81	2079.76	2235.09
MASE_RS12025	MASE_12060	DUF2244 domain-containing protein	C	2.46632	0.240489	10.2554	1.11902e-24	1.98614e-23	465.614	435.833	402.458	53.7464	103.931	79.5205
MASE_RS12040	MASE_12075	hypothetical protein	C	2.19083	0.165452	13.2415	5.0547e-40	1.62377e-38	45640.8	45781.6	36928.3	10950.1	8894.04	8267.29
MASE_RS12060	MASE_12095	ATP phosphoribosyltransferase	C	-1.86009	0.194937	-9.54203	1.40057e-21	2.03135e-20	787.591	1085.07	1139.79	4005.52	3991.19	2937.52
MASE_RS12065	MASE_12100	histidinol dehydrogenase	C	-1.31313	0.253026	-5.18971	2.10626e-07	8.95737e-07	424.162	417.767	605.2	1090.96	938.771	1565.8
MASE_RS12070	MASE_12105	histidinol-phosphate transaminase	C	-1.15794	0.218464	-5.30037	1.15568e-07	5.15151e-07	506.102	688.751	757.508	1447.38	1208.77	1698.33
MASE_RS12080	MASE_12115	imidazole glycerol phosphate synthase subunit HisH	C	-1.2976	0.117305	-11.0618	1.92272e-28	3.97532e-27	1187.65	1382.02	1483.75	3531.23	3374.38	3056.8
MASE_RS12120	MASE_12155	signal peptidase I	C	1.25341	0.285525	4.38983	1.1344e-05	3.69545e-05	1487.46	2077.55	1654.21	682.674	1007.68	499.843
MASE_RS12125	MASE_12160	TonB-dependent receptor	C	2.19686	0.181527	12.1021	1.02956e-33	2.70398e-32	23829.2	24691.2	32080.6	5834.79	4876.87	6867.16
MASE_RS12150	MASE_12185	recombination protein RecR	C	-1.08263	0.212424	-5.09654	3.45925e-07	1.4274e-06	505.138	529.548	676.815	1268.23	1056.26	1299.78
MASE_RS12180	MASE_12215	adenine phosphoribosyltransferase	C	-1.53796	0.215445	-7.13853	9.43357e-13	7.1339e-12	2823.57	3334.23	3630.19	8521.16	8568.69	11331.7
MASE_RS12215	MASE_12250	transporter substrate-binding domain-containing protein	C	1.31511	0.176189	7.46421	8.38028e-14	7.02029e-13	773.131	881.828	906.791	326.25	323.091	379.616
MASE_RS12260	MASE_12275	D-lactate dehydrogenase	C	-1.49553	0.142702	-10.4801	1.06589e-25	1.98234e-24	1402.63	1624.78	1584.61	4281.8	3840.94	4878.2
MASE_RS12265	MASE_12280	lactate permease	C	-3.00309	0.170238	-17.6405	1.20315e-69	7.92653e-68	809.763	823.114	894.687	6950.26	5959.11	7353.75
MASE_RS12275	MASE_12290	hypothetical protein	C	-2.27453	0.191949	-11.8497	2.15952e-32	5.38081e-31	535.022	326.31	472.056	2374.27	1854.95	2228.47
MASE_RS12280	MASE_12295	hypothetical protein	C	-1.52915	0.330362	-4.62871	3.67958e-06	1.2862e-05	71.3363	33.873	53.4593	93.349	172.842	194.068
MASE_RS12310	MASE_12330	RNA polymerase sigma factor	C	2.575	0.444842	5.78857	7.09891e-09	3.70382e-08	6630.42	7047.85	4725.6	986.294	896.973	1205.11
MASE_RS12315	MASE_12335	peptidase S16	C	1.94272	0.434176	4.4745	7.65894e-06	2.57528e-05	2618.23	2952.6	1780.3	650.615	687.98	573.683
MASE_RS12320	MASE_12340	nuclear transport factor 2 family protein	C	1.02519	0.211395	4.84966	1.23675e-06	4.69918e-06	303.661	407.605	515.428	174.44	199.955	228.148
MASE_RS12340	MASE_12360	class I SAM-dependent methyltransferase	C	1.09595	0.143345	7.64553	2.08094e-14	1.81767e-13	6621.74	7098.66	6630.97	2854.22	2928.15	3737.46
MASE_RS12360	MASE_12380	hypothetical protein	C	-1.31225	0.252209	-5.20303	1.9607e-07	8.37426e-07	191.837	286.792	309.66	613.841	606.643	735.564
MASE_RS12375	MASE_12400	thiamine-phosphate kinase	C	-1.29903	0.136618	-9.50845	1.93533e-21	2.75554e-20	3450.17	3974.43	3983.22	9694.16	10479	7897.14
MASE_RS12385	MASE_12410	6,7-dimethyl-8-ribityllumazine synthase	C	-1.07726	0.272504	-3.95317	7.71218e-05	0.000218426	1713.03	1615.74	1660.26	2693.92	2638.95	5193.44
MASE_RS12400	MASE_12425	bifunctional diaminohydroxyphosphoribosylaminopyrimidine deaminase/5-amino-6-(5-phosphoribosylamino)uracil reductase RibD	C	-1.34037	0.130602	-10.263	1.03475e-24	1.84499e-23	1315.87	1021.84	1183.17	2974.91	2802.76	3141.06
MASE_RS12405	MASE_12430	transcriptional regulator NrdR	C	-1.26688	0.277038	-4.57296	4.80885e-06	1.66004e-05	1355.39	1015.06	1052.04	2197	2117.04	3922.06
MASE_RS12410	MASE_12435	serine hydroxymethyltransferase	C	-1.59942	0.229157	-6.97957	2.96079e-12	2.14313e-11	4786.28	9426.86	7971.49	23945.4	24635.1	18640
MASE_RS12420	MASE_12445	energy-dependent translational throttle protein EttA	C	-1.30905	0.131496	-9.95503	2.39757e-23	3.88307e-22	3083.85	2743.71	2777.87	6823.91	6424.54	8074.17
MASE_RS12425	MASE_12450	hypothetical protein	C	1.27012	0.143127	8.87407	7.0522e-19	8.30664e-18	19798.7	16689.2	19446.1	8248.66	6764.58	8177.35
MASE_RS12455	MASE_12480	pyridoxamine 5'-phosphate oxidase	C	-1.15917	0.264184	-4.38772	1.14545e-05	3.72582e-05	2846.7	2104.64	1694.56	5498.16	5831.45	3514.05
MASE_RS12460	MASE_12485	GTPase Era	C	-1.57842	0.219112	-7.20373	5.8587e-13	4.50946e-12	2491.95	2347.4	2891.85	7024.75	6133.08	9930.59
MASE_RS12465	MASE_12490	ribonuclease III	C	-1.27166	0.127286	-9.99058	1.67603e-23	2.74884e-22	2322.28	1957.86	2093.99	5113.45	5023.73	5254.98
MASE_RS12470	MASE_12495	signal peptidase I	C	-1.25924	0.153319	-8.21317	2.15423e-16	2.19202e-15	1583.86	1638.32	1770.21	4462.84	4116.59	3371.1
MASE_RS12475	MASE_12500	elongation factor 4	C	-1.00241	0.146087	-6.86173	6.80331e-12	4.782e-11	2475.56	3325.2	2799.05	5758.41	5203.35	6262.24
MASE_RS12500	MASE_12525	L-aspartate oxidase	C	-1.14203	0.186923	-6.10963	9.9865e-10	5.66679e-09	3084.81	3487.79	3610.02	8957.74	7943.97	5570.22
MASE_RS12515	MASE_12540	succinate dehydrogenase assembly factor 2 family protein	C	-1.19434	0.265791	-4.49353	7.00528e-06	2.37191e-05	1147.16	1280.4	1164	2060.28	2370.09	3787.64
MASE_RS12540	MASE_12565	pilus assembly protein	C	1.57127	0.238022	6.60134	4.07456e-11	2.64847e-10	2992.27	3632.32	3485.95	1026.84	787.393	1586.62
MASE_RS12545	MASE_12570	prepilin-type cleavage/methylation domain-containing protein	C	1.27167	0.176474	7.20599	5.76241e-13	4.44414e-12	1096.07	1140.39	853.332	447.887	370.538	460.083
MASE_RS12565	MASE_12590	hypothetical protein	C	1.02458	0.320361	3.1982	0.00138288	0.00311428	571.654	630.038	432.718	160.296	202.214	440.203
MASE_RS12570	MASE_12595	prepilin-type cleavage/methylation domain-containing protein	C	1.02229	0.113006	9.04628	1.47925e-19	1.84853e-18	1958.86	2039.16	2368.35	980.636	1086.76	1067.85
MASE_RS12575	MASE_12600	pilus assembly protein PilY	C	1.26655	0.207316	6.10927	1.00087e-09	5.67112e-09	19672.4	23379.2	25778.5	10865.3	9768.42	7975.71
MASE_RS12580	MASE_12605	pilus assembly protein PilZ	C	1.04743	0.178707	5.86115	4.5968e-09	2.451e-08	5080.3	4919.49	4953.56	2950.4	2293.27	1990.85
MASE_RS12585	MASE_12610	pilin	C	1.41957	0.167857	8.45699	2.74362e-17	2.95414e-16	2175.76	2286.43	2208.98	736.42	756.891	999.686
MASE_RS12590	MASE_12615	pilus assembly protein PilV	C	1.51524	0.155131	9.76743	1.55345e-22	2.39614e-21	6132.99	6609.75	7500.44	2732.58	2440.13	1909.44
MASE_RS12625	MASE_12650	30S ribosomal protein S20	C	-2.50395	0.251627	-9.95107	2.49475e-23	4.0237e-22	1571.33	1683.49	2379.44	12678.5	9592.19	9689.19
MASE_RS12655	MASE_12680	UDP-2,3-diacylglucosamine diphosphatase	C	1.00264	0.270315	3.70916	0.000207949	0.000547256	771.203	753.11	701.023	408.284	466.561	236.668
MASE_RS12700	MASE_12725	trigger factor	C	-1.32497	0.248167	-5.33902	9.34509e-08	4.22376e-07	14016.6	17550.7	17661.7	37289.6	33691.8	52349.1
MASE_RS12720	MASE_12735	bifunctional methylenetetrahydrofolate dehydrogenase/methenyltetrahydrofolate cyclohydrolase FolD	C	-1.05264	0.161755	-6.50761	7.63578e-11	4.80263e-10	1192.47	1454.28	1528.13	3363.39	2753.05	2541.81
MASE_RS12760	MASE_12775	GMP synthase (glutamine-hydrolyzing)	C	-1.44673	0.160312	-9.02447	1.8057e-19	2.22112e-18	7284.98	6434.74	6159.92	19757	19609.1	14825.8
MASE_RS12765	MASE_12780	IMP dehydrogenase	C	-1.17284	0.15297	-7.6671	1.75934e-14	1.54021e-13	5742.57	4367.36	5414.52	13077.4	11196.3	10729.6
MASE_RS12785	MASE_12800	hypothetical protein	C	1.7738	0.60593	2.9274	0.00341804	0.0071353	2890.08	4440.75	4370.55	1152.25	831.451	1438
MASE_RS12790	MASE_12805	ribosome biogenesis GTPase Der	C	-1.09697	0.194657	-5.63542	1.74635e-08	8.60335e-08	3712.38	3858.14	4272.71	10029.8	9039.77	6264.13
MASE_RS12825		bifunctional tRNA (adenosine(37)-C2)-methyltransferase TrmG/ribosomal RNA large subunit methyltransferase RlmN	C	-1.25345	0.165155	-7.58952	3.21083e-14	2.77345e-13	1543.37	1615.74	1693.55	3869.74	3482.83	4215.53
MASE_RS12830	MASE_12850	nucleoside-diphosphate kinase	C	-1.80949	0.30176	-5.99645	2.01675e-09	1.11509e-08	5836.08	6108.43	6644.08	16163.5	17817.4	31174.9
MASE_RS12835	MASE_12855	SufE family protein	C	-1.45945	0.283877	-5.14115	2.73069e-07	1.14624e-06	297.877	301.47	309.66	629.87	591.957	1277.06
MASE_RS12840	MASE_12860	putative Fe-S cluster assembly protein SufT	C	-1.4766	0.161115	-9.16484	4.96211e-20	6.34465e-19	507.066	480.997	572.922	1490.76	1401.94	1452.2
MASE_RS12850	MASE_12870	cysteine desulfurase	C	-1.11621	0.183779	-6.07365	1.25036e-09	7.05168e-09	2311.68	2990.99	2850.49	7142.62	5943.29	4586.63
MASE_RS12855	MASE_12875	Fe-S cluster assembly protein SufD	C	-1.67934	0.160886	-10.4381	1.66103e-25	3.05992e-24	1090.29	1422.67	1502.91	4850.38	3578.85	4428.53
MASE_RS12860	MASE_12880	Fe-S cluster assembly ATPase SufC	C	-1.81335	0.217042	-8.35486	6.55084e-17	6.80832e-16	448.262	412.122	412.544	1321.03	1161.32	1990.85
MASE_RS12865	MASE_12885	Fe-S cluster assembly protein SufB	C	-1.17645	0.168779	-6.97038	3.16085e-12	2.27102e-11	1629.17	2032.38	2355.24	5292.61	4299.59	4005.37
MASE_RS12885	MASE_12905	NAD(P)/FAD-dependent oxidoreductase	C	1.01385	0.156482	6.47902	9.23179e-11	5.75275e-10	2426.4	3324.07	2507.54	1387.98	1385	1315.87
MASE_RS12895	MASE_12915	tRNA (cytosine(32)/uridine(32)-2'-O)-methyltransferase TrmJ	C	-1.45977	0.159773	-9.13652	6.44969e-20	8.21965e-19	281.489	335.343	356.059	988.18	808.857	876.618
MASE_RS12900	MASE_12920	inositol monophosphatase	C	-2.53733	0.423774	-5.98745	2.13153e-09	1.17521e-08	190.873	219.046	230.985	928.776	765.929	2024.93
MASE_RS12915	MASE_12935	protein translocase subunit SecF	C	-1.45247	0.168883	-8.60047	7.93884e-18	8.86732e-17	1278.27	1663.17	1503.92	4037.58	3251.24	4872.52
MASE_RS12940	MASE_12960	hypothetical protein	C	1.40659	0.631238	2.22831	0.0258599	0.0441834	1535.66	2556.28	3118.8	1056.07	1407.59	256.548
MASE_RS12945	MASE_12965	DUF2170 family protein	C	1.86306	0.300443	6.20104	5.60919e-10	3.24932e-09	8334.78	4420.43	6614.83	1405.89	1633.53	2285.27
MASE_RS13015	MASE_13035	chemotaxis protein CheV	C	1.41846	0.151917	9.33701	9.90889e-21	1.33273e-19	4224.26	5165.64	5589.02	1885.84	1737.46	1979.49
MASE_RS13035	MASE_13055	phospholipase	C	1.48196	0.240625	6.15877	7.33114e-10	4.21541e-09	16806.4	19963.6	19566.1	7985.59	7119.3	5063.75
MASE_RS13255	MASE_13285	LpxL/LpxP family Kdo(2)-lipid IV(A) lauroyl/palmitoleoyl acyltransferase	C	-1.18322	0.264997	-4.46502	8.00623e-06	2.68278e-05	1205.97	2048.19	1972.95	4372.32	4480.34	3016.1
MASE_RS13270	MASE_13300	acyl-CoA dehydrogenase	C	1.81448	0.182839	9.92392	3.27619e-23	5.26221e-22	31401.5	40567.5	31058.8	9766.76	10200	9324.72
MASE_RS13285	MASE_13315	bifunctional diguanylate cyclase/phosphodiesterase	C	1.51936	0.177188	8.57487	9.91964e-18	1.10165e-16	17673.1	22575.2	19387.6	6479.74	7108	7215.54
MASE_RS13295	MASE_13325	TonB-dependent receptor	C	5.13851	0.238583	21.5376	6.9189e-103	8.14963e-101	107519	114972	103552	3898.03	3019.66	2338.28
MASE_RS13300	MASE_13330	tryptophan 7-halogenase	C	1.88583	0.152935	12.3309	6.17499e-35	1.70228e-33	7177.97	8303.41	7783.88	2243.21	2370.09	1683.18
MASE_RS13335	MASE_13365	glycoside hydrolase family 97 protein	C	1.38246	0.140224	9.85898	6.26829e-23	9.78508e-22	2089.96	2176.91	1961.86	876.915	711.704	798.991
MASE_RS13390	MASE_13420	betaine-aldehyde dehydrogenase	C	-2.74043	0.337842	-8.11157	4.99682e-16	4.91712e-15	1011.24	1337.98	1822.66	12091.1	10666.5	5121.5
MASE_RS13395	MASE_13425	choline dehydrogenase	C	-2.71871	0.186822	-14.5524	5.64241e-48	2.1502e-46	348.969	403.089	473.064	2994.71	2350.88	2716.95
MASE_RS13400	MASE_13430	choline transporter	C	-2.27141	0.229107	-9.91417	3.61232e-23	5.77823e-22	142.673	170.494	233.002	972.15	713.963	949.512
MASE_RS13405	MASE_13435	membrane protein	C	-1.29869	0.19875	-6.53427	6.39203e-11	4.05315e-10	62.6602	73.3915	80.6933	180.098	177.361	175.134
MASE_RS13420	MASE_13450	glyoxalase	C	1.26706	0.315473	4.0164	5.90947e-05	0.000171036	147.493	160.332	178.534	49.9747	61.0032	90.8805
MASE_RS13430	MASE_13460	DUF3718 domain-containing protein	C	-3.99869	0.251175	-15.9199	4.60789e-57	2.10716e-55	332.581	450.511	325.799	4452.47	6708.09	6555.71
MASE_RS13460	MASE_13500	DUF4136 domain-containing protein	C	1.04422	0.267971	3.89678	9.74819e-05	0.000271039	166.773	190.818	180.551	102.778	72.3001	85.2005
MASE_RS13495	MASE_13535	lactoylglutathione lyase	C	-1.13661	0.237869	-4.77831	1.76774e-06	6.61966e-06	1467.21	1821.24	1513	3347.36	4585.41	2624.18
MASE_RS13500		hypothetical protein	C	-1.36009	0.218661	-6.22009	4.96881e-10	2.90433e-09	214.973	200.98	258.219	644.957	514.008	571.79
MASE_RS13595	MASE_13635	alpha/beta hydrolase	C	1.24193	0.239493	5.18569	2.15219e-07	9.12273e-07	500.318	382.765	497.272	233.844	157.027	192.174
MASE_RS13600	MASE_13640	alpha/beta hydrolase	C	1.24215	0.183999	6.75089	1.46943e-11	9.8869e-11	2461.1	1883.34	2063.73	965.55	684.591	1057.43
MASE_RS13670	MASE_13710	hypothetical protein	C	-2.74092	0.377735	-7.25621	3.98087e-13	3.12599e-12	61.6962	100.49	102.884	753.393	494.804	521.616
MASE_RS13675	MASE_13715	hypothetical protein	C	1.21592	0.365795	3.32404	0.000887226	0.00208126	635.278	765.53	816.011	229.129	194.306	530.136
MASE_RS13805	MASE_13845	glucose/galactose MFS transporter	C	1.19518	0.319094	3.74554	0.000180008	0.00047957	2475.56	2414.02	3003.81	1442.67	1421.15	584.097
MASE_RS13810	MASE_13850	N-acetylglucosamine-6-phosphate deacetylase	C	1.12278	0.194514	5.7722	7.82414e-09	4.06041e-08	310.409	378.249	430.7	170.668	172.842	170.401
MASE_RS13815	MASE_13855	SIS domain-containing protein	C	1.13332	0.221551	5.11539	3.13099e-07	1.30581e-06	727.823	1174.26	1068.18	512.005	437.189	404.229
MASE_RS13820	MASE_13860	ATPase	C	1.26829	0.175374	7.23194	4.76159e-13	3.70166e-12	2215.28	2637.58	2002.2	915.575	1092.41	838.752
MASE_RS13825	MASE_13865	beta-N-acetylhexosaminidase	C	1.94401	0.152812	12.7216	4.48809e-37	1.3317e-35	2337.71	2154.32	2124.25	608.183	500.452	609.657
MASE_RS13830	MASE_13870	TonB-dependent receptor	C	2.82242	0.173316	16.2848	1.26633e-59	6.47661e-58	16796.8	12678.7	15021.1	2233.78	1867.38	2188.71
MASE_RS13895	MASE_13935	ribokinase	C	-1.18902	0.132349	-8.98395	2.61215e-19	3.16306e-18	5612.43	6951.87	7069.74	15882.5	15699.3	13181.5
MASE_RS13930	MASE_13970	DUF481 domain-containing protein	C	-2.32714	0.155855	-14.9314	2.05837e-50	8.24832e-49	2369.52	1996.25	2354.23	10747.4	12718	10261.9
MASE_RS13945		DUF1289 domain-containing protein	C	1.22122	0.330576	3.69423	0.000220554	0.000575752	2741.63	3551.02	4046.77	1832.09	1857.21	745.978
MASE_RS13985	MASE_14030	pyruvate dehydrogenase complex transcriptional repressor PdhR	C	-3.08289	0.221666	-13.9079	5.67594e-44	1.9876e-42	2691.5	2275.14	2330.02	18917.8	17460.5	25449.4
MASE_RS14000	MASE_14045	TIGR02281 family clan AA aspartic protease	C	1.72189	0.303451	5.67435	1.39218e-08	6.95553e-08	2303	4192.35	3741.14	1030.61	1326.25	746.924
MASE_RS14010	MASE_14055	type IV pilin	C	1.41028	0.307233	4.59025	4.42713e-06	1.5392e-05	38932.3	30001.3	33597.7	9304.73	10179.6	19091.5
MASE_RS14015	MASE_14060	type II secretion system F family protein	C	1.66568	0.141563	11.7664	5.81622e-32	1.41298e-30	5135.25	4056.86	4033.66	1358.75	1320.61	1489.12
MASE_RS14035	MASE_14080	DNA gyrase inhibitor YacG	C	-1.47162	0.313561	-4.69325	2.68896e-06	9.64206e-06	45.3082	76.7788	80.6933	141.438	151.378	267.908
MASE_RS14045	MASE_14090	chemotaxis sensory transducer	C	1.98313	0.157424	12.5974	2.18308e-36	6.28564e-35	11696.3	13882.3	13636.2	2874.02	3067.1	3976.97
MASE_RS14050	MASE_14095	response regulator	C	1.85702	0.141893	13.0874	3.88521e-39	1.23785e-37	4143.29	5100.15	5146.21	1373.83	1242.66	1354.69
MASE_RS14055		chromosome partitioning protein	C	1.97494	0.233985	8.44044	3.16134e-17	3.36661e-16	1176.08	1909.31	2003.21	391.312	468.821	434.523
MASE_RS14060	MASE_14105	hypothetical protein	C	1.94803	0.19339	10.0731	7.26849e-24	1.20738e-22	570.69	735.044	728.257	171.611	207.863	148.628
MASE_RS14065	MASE_14110	chemotaxis protein CheA	C	2.21268	0.170521	12.976	1.67426e-38	5.29092e-37	9428.92	14273	12380.4	2456.31	2645.73	2681.92
MASE_RS14070	MASE_14115	response regulator	C	2.45422	0.139118	17.6413	1.18749e-69	7.92653e-68	1982.96	1660.91	1954.79	365.853	323.091	332.282
MASE_RS14075	MASE_14120	protein-glutamate O-methyltransferase CheR	C	2.79306	0.196058	14.2461	4.73781e-46	1.78795e-44	4719.76	6764.44	4991.89	682.674	885.676	809.405
MASE_RS14080	MASE_14125	HEAT repeat domain-containing protein	C	3.0023	0.324404	9.25483	2.1457e-20	2.83685e-19	7641.66	12562.4	10704	1404.01	1684.37	769.645
MASE_RS14085	MASE_14130	chemotaxis protein CheB	C	2.96459	0.148736	19.9319	2.15112e-88	1.94451e-86	4987.76	5185.96	5358.03	631.756	656.349	701.484
MASE_RS14090	MASE_14135	chemotaxis protein CheW	C	3.05521	0.15764	19.3809	1.11847e-83	9.88063e-82	9451.09	10003.8	8096.56	1037.21	1157.93	1119.91
MASE_RS14095	MASE_14140	chemotaxis sensory transducer	C	3.18748	0.173168	18.4069	1.15632e-75	8.32339e-74	2338.67	2425.31	3173.26	286.648	317.442	267.908
MASE_RS14100	MASE_14145	8-oxo-dGTP diphosphatase MutT	C	-1.01372	0.148817	-6.81189	9.63274e-12	6.65052e-11	1852.82	1894.63	2040.53	3550.09	3462.5	4672.77
MASE_RS14105	MASE_14150	preprotein translocase subunit SecA	C	-1.08886	0.1242	-8.76694	1.83593e-18	2.14302e-17	4777.6	5698.57	5614.24	11465.9	10462	12293.5
MASE_RS14195	MASE_14240	hypothetical protein	C	1.1072	0.23356	4.74055	2.13137e-06	7.77169e-06	4341.87	3922.5	4346.34	2386.53	2187.08	1280.85
MASE_RS14240	MASE_14285	parA family protein	C	2.35804	0.273243	8.62983	6.14406e-18	6.92231e-17	47760.6	41931.4	37101.8	9947.8	9761.64	5023.04
MASE_RS14245	MASE_14290	hypothetical protein	C	2.32061	0.123604	18.7746	1.21848e-78	9.66581e-77	7864.34	7466.74	6388.89	1376.66	1434.7	1536.45
MASE_RS14290	MASE_14335	parA family protein	C	2.38746	0.268052	8.9067	5.25718e-19	6.23008e-18	47334.5	41947.2	37232.9	9622.49	9415.95	5141.38
MASE_RS14295	MASE_14340	hypothetical protein	C	2.31739	0.121263	19.1104	2.07033e-81	1.74943e-79	7887.48	7382.06	6405.03	1349.32	1469.72	1529.82
MASE_RS14325	MASE_14370	collagen-like protein	C	1.00604	0.247007	4.07293	4.6425e-05	0.000137123	37823.6	53275.5	63305.9	31009.8	27078.6	18791.4
MASE_RS14365	MASE_14410	PilT/PilU family type 4a pilus ATPase	C	1.01572	0.18158	5.5938	2.22153e-08	1.08618e-07	3280.5	3110.67	3756.27	1445.5	1410.98	2161.25
MASE_RS14370	MASE_14415	type IV pilus twitching motility protein PilT	C	1.16019	0.186888	6.20796	5.36772e-10	3.11873e-09	2827.42	3187.45	3525.29	1475.67	1391.78	1401.07
MASE_RS14395	MASE_14440	NADPH-dependent 2,4-dienoyl-CoA reductase	C	1.32853	0.139198	9.54422	1.37137e-21	1.99645e-20	4177.03	4083.96	4280.78	1652	1568.01	1773.12
MASE_RS14400	MASE_14445	glyoxalase/bleomycin resistance/dioxygenase family protein	C	1.01736	0.24844	4.095	4.2216e-05	0.00012555	1595.43	2528.06	3007.84	1010.81	1028.02	1483.44
MASE_RS14405	MASE_14450	DUF885 domain-containing protein	C	1.23888	0.181397	6.82964	8.51276e-12	5.91934e-11	8149.69	7898.06	8409.25	2869.3	2922.5	4569.59
MASE_RS14410	MASE_14455	glutathione S-transferase family protein	C	1.03303	0.162047	6.37484	1.83154e-10	1.11586e-09	3004.8	3335.36	3856.13	1918.84	1425.67	1636.8
MASE_RS14445	MASE_14490	MFS transporter	C	-1.74675	0.165958	-10.5252	6.61068e-26	1.23551e-24	289.201	258.564	254.184	875.029	930.863	887.032
MASE_RS14455	MASE_14500	peroxide stress protein YaaA	C	-1.02809	0.171363	-5.99949	1.97938e-09	1.09599e-08	1217.54	1026.35	916.877	2023.51	1859.47	2562.64
MASE_RS14460	MASE_14505	hypothetical protein	C	-1.29945	0.366082	-3.54962	0.000385789	0.000961875	278.597	144.525	151.3	296.077	347.944	770.591
MASE_RS14465	MASE_14510	transaldolase	C	-1.5141	0.267788	-5.65409	1.56679e-08	7.75808e-08	4191.49	2156.58	2082.9	7243.51	7427.7	9411.82
MASE_RS14470		glucose-6-phosphate isomerase	C	-2.36413	0.147939	-15.9804	1.74901e-57	8.09332e-56	3684.42	3046.31	2735.5	16102.2	16662.9	15975.1
MASE_RS14475	MASE_14530	uracil-DNA glycosylase	C	3.08935	0.14715	20.9946	7.34059e-98	7.71159e-96	20221.9	19150.7	19149.5	2664.69	2202.89	2007.89
MASE_RS14510	MASE_14565	transcriptional regulator	C	1.29761	0.319077	4.06676	4.76722e-05	0.000140476	2163.22	1048.93	1326.4	449.773	520.786	875.672
MASE_RS14540	MASE_14595	arsenate reductase ArsC	C	-1.11806	0.39308	-2.84436	0.00445013	0.00904688	41.4522	24.8402	17.1473	41.4885	51.9657	88.0405
MASE_RS14545	MASE_14600	arsenical resistance protein ArsH	C	-1.19816	0.284678	-4.20883	2.56698e-05	7.90963e-05	88.6883	56.455	56.4853	150.867	115.228	196.908
MASE_RS14620	MASE_14675	hypothetical protein	C	1.7941	0.265495	6.75757	1.40327e-11	9.46964e-11	1410.34	1226.2	972.354	355.481	405.558	280.215
MASE_RS14645	MASE_14700	16S rRNA (cytidine(1402)-2'-O)-methyltransferase	C	-1.07798	0.200565	-5.3747	7.6709e-08	3.50373e-07	462.722	480.997	658.659	1127.73	997.515	1257.18
MASE_RS14700	MASE_14755	hypothetical protein	C	1.17138	0.127336	9.19915	3.60797e-20	4.69036e-19	14362.7	16257.9	16936.5	7304.8	7716.9	6094.68
MASE_RS14705	MASE_14760	hypothetical protein	C	1.30606	0.24049	5.43083	5.60926e-08	2.60492e-07	3400.04	3717	4528.91	1647.28	1840.26	1223.1
MASE_RS14715	MASE_14770	GntR family transcriptional regulator	C	-3.3194	0.128916	-25.7485	3.34833e-146	6.19759e-144	313.301	404.218	345.972	3225.73	3586.76	3787.64
MASE_RS14720	MASE_14775	methylisocitrate lyase	C	-1.78452	0.151279	-11.7962	4.08548e-32	1.00508e-30	1672.55	1662.04	1974.97	6432.6	6727.3	5133.8
MASE_RS14735	MASE_14790	2-methylaconitate cis-trans isomerase PrpF	C	-1.12483	0.133169	-8.44665	2.99785e-17	3.21009e-16	889.775	864.891	1039.93	2203.6	1954.36	1936.89
MASE_RS14770	MASE_14825	glutamate synthase	C	-2.04441	0.174531	-11.7137	1.08432e-31	2.60169e-30	6633.31	4447.53	4695.34	22183.1	18525.8	24373
MASE_RS14775	MASE_14830	glutamate synthase subunit beta	C	-1.65223	0.28112	-5.8773	4.17012e-09	2.23006e-08	5893.92	3359.07	3654.4	17186.6	14249.9	9136.33
MASE_RS14835	MASE_14890	hypothetical protein	C	1.00991	0.211903	4.7659	1.8801e-06	6.95995e-06	352.825	506.966	519.463	236.673	194.306	252.761
MASE_RS14850	MASE_14905	tyrosine--tRNA ligase	C	-1.38036	0.185508	-7.44098	9.99428e-14	8.26548e-13	2038.87	1917.21	2156.53	5157.77	5606.64	5149.9
MASE_RS14865	MASE_14920	sodium:proton antiporter	C	-1.00437	0.198272	-5.06564	4.07041e-07	1.66895e-06	214.973	294.695	231.993	484.661	538.861	462.923
MASE_RS14885	MASE_14940	SRPBCC domain-containing protein	C	1.97867	0.176036	11.2401	2.58952e-29	5.53047e-28	1095.11	1491.54	1577.55	346.052	332.128	377.722
MASE_RS14890	MASE_14945	homocysteine synthase	C	6.29446	0.169541	37.1266	1.04686e-301	1.35639e-298	67037.8	73654.6	78440.9	1056.07	752.373	981.699
MASE_RS14965	MASE_15020	hypothetical protein	C	1.42432	0.178282	7.98913	1.35898e-15	1.30108e-14	3125.3	3506.99	2298.75	1078.7	1148.89	1100.03
MASE_RS14970	MASE_15025	hypothetical protein	C	1.07079	0.176695	6.06013	1.36011e-09	7.62876e-09	1724.6	1384.28	1354.64	666.644	824.673	635.217
MASE_RS14985	MASE_15040	response regulator	C	1.22939	0.234391	5.24503	1.56254e-07	6.77099e-07	1800.76	2122.71	1922.52	668.53	717.352	1106.66
MASE_RS14990	MASE_15045	translational GTPase TypA	C	-1.67414	0.152691	-10.9643	5.67583e-28	1.16116e-26	9594.73	11217.6	11976.9	40509.7	33831.9	30296.4
MASE_RS15000	MASE_15055	hypothetical protein	C	1.75014	0.179531	9.7484	1.87406e-22	2.87924e-21	1368.89	1131.36	1012.7	344.166	376.186	324.709
MASE_RS15020	MASE_15075	1-acylglycerol-3-phosphate O-acyltransferase	C	-1.19848	0.172498	-6.94778	3.71084e-12	2.66126e-11	828.079	821.985	862.409	1978.25	1852.69	1935
MASE_RS15025	MASE_15080	ribonuclease E inhibitor RraB	C	-1.37481	0.243498	-5.64609	1.6414e-08	8.11721e-08	686.371	698.913	900.739	1845.29	1711.48	2371.41
MASE_RS15035	MASE_15090	diguanylate cyclase	C	2.03729	0.209818	9.70979	2.73903e-22	4.12659e-21	7689.86	11407.3	8884.33	2385.59	2431.09	2000.32
MASE_RS15045	MASE_15100	SPFH domain-containing protein	C	1.14121	0.20944	5.44885	5.06975e-08	2.37996e-07	3418.36	4062.5	4221.27	1661.42	2254.86	1390.66
MASE_RS15055	MASE_15110	response regulator	C	1.02536	0.111481	9.19765	3.65864e-20	4.74038e-19	10553.9	11847.7	11053	5217.17	5439.45	5778.49
MASE_RS15095	MASE_15150	sigma-70 family RNA polymerase sigma factor	C	1.95418	0.15995	12.2175	2.50728e-34	6.6752e-33	3391.37	4301.87	3577.74	945.748	902.621	1059.33
MASE_RS15100	MASE_15155	hypothetical protein	C	1.61087	0.250586	6.42842	1.28934e-10	7.98035e-10	1792.08	2035.77	2304.8	648.729	457.524	900.285
MASE_RS15110	MASE_15165	hypothetical protein	C	1.29045	0.270833	4.76475	1.89084e-06	6.99303e-06	80.0123	82.4243	64.5546	33.9451	28.2422	30.2935
MASE_RS15185	MASE_15240	AI-2E family transporter	C	1.32813	0.243845	5.44663	5.13336e-08	2.40402e-07	1487.46	1640.58	1387.92	576.124	689.11	533.923
MASE_RS15190	MASE_15245	TonB-dependent siderophore receptor	C	-1.13386	0.458845	-2.47112	0.0134691	0.0245219	452.118	471.964	392.371	387.54	1730.68	771.538
MASE_RS15250	MASE_15305	DMT family transporter	C	-1.05535	0.160963	-6.55647	5.50974e-11	3.53405e-10	415.486	365.829	430.7	863.714	972.662	685.391
MASE_RS15255	MASE_15310	hypothetical protein	C	-1.15885	0.195078	-5.94043	2.8427e-09	1.54324e-08	333.545	378.249	300.582	892.002	786.263	581.257
MASE_RS15260	MASE_15315	TonB-dependent receptor	C	-1.21547	0.141587	-8.58463	9.11298e-18	1.01496e-16	1056.55	1053.45	1123.65	2785.38	2410.76	2312.72
MASE_RS15265	MASE_15320	TonB-dependent siderophore receptor	C	-1.73159	0.14487	-11.9528	6.27907e-33	1.60571e-31	12119.5	11068.6	10233.9	38515.4	41368.1	31111.4
MASE_RS15275	MASE_15330	TonB-dependent receptor	C	1.06113	0.156638	6.7744	1.24924e-11	8.48917e-11	2626.91	2000.77	2447.02	1196.57	1079.98	1114.23
MASE_RS15300	MASE_15355	hypothetical protein	C	2.70307	0.240324	11.2476	2.37905e-29	5.10905e-28	305.589	408.734	393.38	45.2601	57.6141	67.2137
MASE_RS15305	MASE_15360	xanthine dehydrogenase family protein molybdopterin-binding subunit	C	3.49456	0.140598	24.855	2.28453e-136	4.03636e-134	15252.5	12968.8	15667.6	1419.09	1199.73	1274.22
MASE_RS15310	MASE_15365	(2Fe-2S)-binding protein	C	3.68675	0.440518	8.36913	5.80457e-17	6.06515e-16	4507.68	10071.6	10688.8	881.63	816.765	264.122
MASE_RS15395	MASE_15455	cytochrome c-550 PedF	C	3.98315	0.229516	17.3546	1.82078e-67	1.14151e-65	3495.48	3300.36	2561	195.184	197.695	198.801
MASE_RS15400	MASE_15460	hypothetical protein	C	3.86615	0.466128	8.29419	1.09327e-16	1.1302e-15	208.225	223.562	209.803	6.60044	14.686	22.7201
MASE_RS15405	MASE_15465	PQQ-dependent dehydrogenase, methanol/ethanol family	C	3.75373	0.22723	16.5195	2.65533e-61	1.43351e-59	4045.92	3343.27	3410.3	307.392	275.644	217.735
MASE_RS15410	MASE_15470	amino acid ABC transporter substrate-binding protein	C	2.54505	0.225755	11.2735	1.77356e-29	3.87294e-28	435.73	434.704	370.18	63.1756	58.7438	89.9339
MASE_RS15415	MASE_15475	hypothetical protein	C	1.98128	0.29453	6.72692	1.73295e-11	1.15937e-10	402.954	386.152	409.518	122.58	107.32	73.8404
MASE_RS15420	MASE_15480	membrane protein	C	2.9783	0.251379	11.8478	2.20783e-32	5.46614e-31	598.646	783.596	639.494	75.4336	82.4673	98.4539
MASE_RS15425	MASE_15485	2-phenylethanol ABC transporter ATP-binding protein	C	3.5807	0.241186	14.8462	7.35972e-50	2.91911e-48	1002.56	1411.38	1069.19	108.436	91.5048	90.8805
MASE_RS15430	MASE_15490	multidrug ABC transporter permease	C	2.23274	0.20402	10.9437	7.12249e-28	1.44948e-26	2385.91	2827.27	2383.48	639.3	573.882	403.282
MASE_RS15445	MASE_15505	pyrroloquinoline quinone biosynthesis protein B	C	3.86435	0.224768	17.1926	3.01546e-66	1.83142e-64	1601.21	1708.33	1644.13	125.408	116.358	98.4539
MASE_RS15450	MASE_15510	pyrroloquinoline quinone biosynthesis protein C	C	4.74361	0.271097	17.4978	1.48787e-68	9.48093e-67	2474.6	2166.74	2534.78	108.436	105.061	54.907
MASE_RS15455	MASE_15515	pyrroloquinoline quinone biosynthesis protein PqqD	C	4.60763	0.281547	16.3654	3.37666e-60	1.79795e-58	675.767	597.294	513.411	36.7739	15.8156	19.8801
MASE_RS15460	MASE_15520	pyrroloquinoline quinone biosynthesis protein PqqE	C	5.04287	0.217943	23.1385	1.89704e-118	2.63349e-116	11664.4	12559	10155.3	385.654	390.872	266.962
MASE_RS15465	MASE_15525	insulinase family protein	C	2.1921	0.136999	16.0009	1.25961e-57	5.89891e-56	1819.07	2167.87	1906.38	450.716	417.985	420.322
MASE_RS15475	MASE_15535	hypothetical protein	C	1.42406	0.400263	3.55781	0.00037396	0.000934178	205.333	177.269	158.361	64.1185	72.3001	65.3204
MASE_RS15485	MASE_15545	response regulator transcription factor	C	2.12128	0.11668	18.1803	7.39081e-74	5.22328e-72	16203	19672.3	16745.9	4174.31	3995.71	3923.96
MASE_RS15490	MASE_15550	PAS domain S-box protein	C	1.54018	0.203823	7.55645	4.14207e-14	3.53075e-13	7204	10359.5	9864.75	3413.37	3512.2	2505.84
MASE_RS15495	MASE_15555	hypothetical protein	C	2.02729	0.175668	11.5404	8.24927e-31	1.88617e-29	3183.14	3161.48	2636.65	740.192	713.963	748.818
MASE_RS15500	MASE_15560	4Fe-4S binding protein	C	2.22378	0.172003	12.9287	3.10145e-38	9.4924e-37	1138.49	1433.96	1209.39	247.045	268.866	293.468
MASE_RS15505	MASE_15565	aldehyde dehydrogenase	C	5.66952	0.212248	26.7117	3.44018e-157	6.68598e-155	15300.7	22192.5	18721.9	404.513	389.743	310.508
MASE_RS15510	MASE_15570	response regulator transcription factor	C	2.81521	0.314828	8.94207	3.81941e-19	4.58211e-18	306.553	289.05	253.175	47.146	46.3172	27.4535
MASE_RS15515	MASE_15575	sensor histidine kinase	C	2.40371	0.21226	11.3243	9.9418e-30	2.20822e-28	640.098	934.895	712.118	161.239	161.545	109.814
MASE_RS15540	MASE_15600	hypothetical protein	C	1.55463	0.11389	13.6502	2.0136e-42	6.68962e-41	1222.36	1230.72	1268.9	415.828	437.189	414.642
MASE_RS15545	MASE_15605	hypothetical protein	C	3.62095	0.224188	16.1514	1.10949e-58	5.52895e-57	30578.2	45940.8	48364.5	3667.96	3853.37	2629.86
MASE_RS15560	MASE_15620	alpha-hydroxy-acid oxidizing protein	C	-1.56105	0.172341	-9.05789	1.32997e-19	1.66761e-18	1191.51	1418.15	1332.45	4381.75	3966.34	3282.11
MASE_RS15575	MASE_15635	transporter	C	1.20592	0.170327	7.08003	1.44125e-12	1.08359e-11	869.531	862.633	1088.35	404.513	465.432	354.055
MASE_RS15580	MASE_15640	curli production assembly protein CsgF	C	1.14233	0.229052	4.98723	6.12514e-07	2.44942e-06	483.93	381.636	547.706	208.385	172.842	258.442
MASE_RS15585	MASE_15645	curli production assembly protein CsgE	C	1.24336	0.204799	6.07112	1.27023e-09	7.14527e-09	357.645	364.699	368.163	151.81	137.822	170.401
MASE_RS15590	MASE_15650	curlin	C	2.20581	0.237033	9.30593	1.3283e-20	1.76819e-19	3437.64	2170.13	2777.87	661.93	675.554	480.909
MASE_RS15595	MASE_15655	minor curlin subunit CsgB	C	2.01427	0.218212	9.23082	2.6858e-20	3.52693e-19	1555.9	1131.36	1252.76	280.99	415.725	280.215
MASE_RS15600	MASE_15660	PKD domain-containing protein	C	1.90499	0.207525	9.17958	4.32766e-20	5.55169e-19	3266.04	2987.6	3311.45	721.334	798.69	1033.77
MASE_RS15635	MASE_15695	catalase/peroxidase HPI	C	4.1582	0.145342	28.6098	5.06943e-180	1.40749e-177	8956.56	10720.8	10834.1	557.265	523.046	627.644
MASE_RS15645	MASE_15705	PAS domain S-box protein	C	1.41269	0.139683	10.1136	4.80924e-24	8.05756e-23	8001.23	7248.83	8035.03	2951.34	2492.09	3301.05
MASE_RS15680	MASE_15740	response regulator	C	1.24592	0.252261	4.939	7.8523e-07	3.08614e-06	2443.75	4280.42	4354.41	1459.64	1359.02	1851.69
MASE_RS15685	MASE_15745	chemotaxis protein CheC	C	1.2301	0.19509	6.30528	2.87682e-10	1.73368e-09	5180.56	7721.92	7595.26	2676.95	2886.35	3174.19
MASE_RS15690	MASE_15750	HAMP domain-containing histidine kinase	C	1.35465	0.175594	7.71465	1.21312e-14	1.07657e-13	7852.77	10490.5	9634.78	3452.03	3549.48	3938.16
MASE_RS15695	MASE_15755	MBL fold metallo-hydrolase	C	1.11848	0.149158	7.49864	6.44853e-14	5.44901e-13	912.912	872.795	913.851	413.942	416.855	412.749
MASE_RS15745	MASE_15780	hypothetical protein	C	1.64982	0.167047	9.87641	5.26885e-23	8.29151e-22	10366.9	12897.7	11451.4	4078.13	3605.97	3378.67
MASE_RS15790	MASE_15825	phosphoadenylyl-sulfate reductase	C	-1.28142	0.173781	-7.37373	1.6592e-13	1.34361e-12	2080.32	2006.41	1829.72	3890.49	4426.12	6064.38
MASE_RS15795	MASE_15830	assimilatory sulfite reductase (NADPH) hemoprotein subunit	C	-1.28027	0.0923144	-13.8686	9.81585e-44	3.40663e-42	2395.55	2481.76	2240.25	5767.84	5577.27	5939.42
MASE_RS15800	MASE_15835	assimilatory sulfite reductase (NADPH) flavoprotein subunit	C	-1.63984	0.150699	-10.8815	1.4121e-27	2.84395e-26	3970.73	3260.84	3962.04	11421.6	11330.8	12133.5
MASE_RS15815	MASE_15850	hypothetical protein	C	2.12422	0.200914	10.5728	3.98489e-26	7.51906e-25	3416.43	2878.08	2746.6	776.966	596.476	699.591
MASE_RS15820	MASE_15855	PspC domain-containing protein	C	3.09935	0.304936	10.164	2.87175e-24	4.93916e-23	3044.32	1764.78	1779.29	293.248	240.624	234.775
MASE_RS15825	MASE_15860	phage shock protein PspA	C	2.95514	0.25235	11.7105	1.12592e-31	2.66858e-30	5050.42	4397.85	4549.08	511.062	417.985	874.725
MASE_RS15830	MASE_15865	hypothetical protein	C	3.00727	0.280666	10.7148	8.67746e-27	1.67807e-25	1741.95	1732.04	1612.86	195.184	146.86	289.682
MASE_RS15835	MASE_15870	tRNA dihydrouridine(20/20a) synthase DusA	C	-1.15946	0.183664	-6.31291	2.73845e-10	1.65285e-09	696.975	930.379	1026.82	2313.92	1980.34	1633.01
MASE_RS15870	MASE_15905	acyltransferase	C	-1.22661	0.235759	-5.20284	1.96268e-07	8.37426e-07	1623.38	1439.6	1528.13	4115.84	4260.06	2369.52
MASE_RS15880	MASE_15915	hypothetical protein	C	-1.3702	0.393554	-3.4816	0.000498424	0.00121247	1219.46	714.721	716.153	1420.98	1610.94	3819.82
MASE_RS15885	MASE_15920	DUF2884 family protein	C	3.05364	0.270733	11.2792	1.66268e-29	3.65133e-28	20982.5	18181.9	18514.1	2848.56	2419.79	1678.45
MASE_RS15910	MASE_15945	peptide-methionine (S)-S-oxide reductase	C	-1.36594	0.335396	-4.07261	4.64902e-05	0.000137211	322.941	478.739	503.324	842.97	943.29	1576.21
MASE_RS15915	MASE_15950	hypothetical protein	C	-1.20133	0.299082	-4.01675	5.90072e-05	0.00017091	1418.05	2306.75	2506.54	5623.57	6046.09	2659.2
MASE_RS15935	MASE_15970	biopolymer transporter ExbD	C	-1.3483	0.322563	-4.17996	2.91557e-05	8.90946e-05	4517.32	5056.11	6281.97	10146.8	10798.7	19423.8
MASE_RS15955	MASE_15990	cellulose biosynthesis cyclic di-GMP-binding regulatory protein BcsB	C	1.20619	0.22513	5.35776	8.42597e-08	3.82167e-07	29225.7	35168.1	30206.5	14483.2	16356.8	10161.6
MASE_RS16005	MASE_16040	amidohydrolase	C	1.59926	0.0855661	18.6903	5.93865e-78	4.61671e-76	7003.49	6989.13	6786.31	2230	2276.32	2351.53
MASE_RS16010	MASE_16045	amino acid permease	C	1.34187	0.257902	5.20304	1.96059e-07	8.37426e-07	3870.47	3684.26	3562.61	1807.58	1648.22	930.579
MASE_RS16045	MASE_16080	hypothetical protein	C	1.51111	0.53061	2.84788	0.00440113	0.00895939	263.173	114.039	68.5893	53.7464	23.7235	78.5738
MASE_RS16050	MASE_16085	DUF2145 domain-containing protein	C	1.6475	0.318431	5.17381	2.29365e-07	9.68014e-07	390.422	309.374	291.504	78.2623	82.4673	155.254
MASE_RS16055	MASE_16090	hypothetical protein	C	2.18554	0.334398	6.53575	6.32902e-11	4.01975e-10	1448.9	758.756	884.6	263.075	248.531	168.508
MASE_RS16145	MASE_16180	MBL fold metallo-hydrolase	C	1.0241	0.26054	3.93069	8.47029e-05	0.000238102	3981.34	6308.28	6445.38	3086.18	3277.23	1865.89
MASE_RS16200	MASE_16235	trans-2-enoyl-CoA reductase family protein	C	-1.01287	0.210938	-4.80174	1.57294e-06	5.90725e-06	3398.11	2007.54	2888.82	5452.9	5093.77	6193.13
MASE_RS16205	MASE_16240	peptidyl-prolyl cis-trans isomerase	C	-2.24523	0.224148	-10.0167	1.28699e-23	2.12873e-22	2353.13	3236	2998.76	11618.7	14930	14165.1
MASE_RS16210	MASE_16245	phosphoenolpyruvate carboxylase	C	-2.81255	0.134829	-20.8601	1.23285e-96	1.26107e-94	5301.06	4516.4	4894.05	35077.6	34604.6	33676.9
MASE_RS16215	MASE_16250	malate dehydrogenase	C	-1.50561	0.288209	-5.22403	1.75066e-07	7.54415e-07	5985.5	7672.24	8042.09	16132.4	15431.5	30050.2
MASE_RS16245	MASE_16280	uridine kinase	C	-1.22608	0.271775	-4.51137	6.44088e-06	2.18652e-05	905.199	1062.48	1151.9	3020.17	2784.68	1492.9
MASE_RS16260	MASE_16295	tetratricopeptide repeat protein	C	2.82499	0.227073	12.4409	1.5676e-35	4.38364e-34	45176.1	52130.6	51099	7357.6	7892	5694.23
MASE_RS16270	MASE_16305	MAPEG family protein	C	1.16289	0.36984	3.14431	0.00166481	0.00368305	782.771	932.637	789.786	397.912	527.565	194.068
MASE_RS16275	MASE_16310	diguanylate cyclase	C	1.28498	0.217768	5.9007	3.61965e-09	1.946e-08	2514.12	2274.01	2713.31	1020.24	716.223	1340.49
MASE_RS16280	MASE_16315	3'-5' exonuclease	C	2.44681	0.16526	14.8058	1.34416e-49	5.27753e-48	6043.34	6268.77	5475.04	1014.58	1028.02	1219.31
MASE_RS16285	MASE_16320	CBS domain-containing protein	C	2.3668	0.147377	16.0595	4.90615e-58	2.38377e-56	11584.4	11065.2	9201.05	1784	2210.8	2181.13
MASE_RS16290		cation acetate symporter	C	5.16537	0.255298	20.2327	5.0479e-91	4.78566e-89	166117	124298	104765	3169.15	4396.75	3446.83
MASE_RS16295	MASE_16335	DUF4212 domain-containing protein	C	4.77987	0.347804	13.743	5.60903e-43	1.89585e-41	10412.2	11479.6	10144.2	279.104	361.5	525.403
MASE_RS16300	MASE_16340	response regulator	C	1.19084	0.145477	8.18576	2.70581e-16	2.73181e-15	5639.42	7058.01	6667.28	3157.84	2931.54	2393.19
MASE_RS16310	MASE_16350	30S ribosomal protein S6--L-glutamate ligase	C	1.57273	0.206659	7.61027	2.73531e-14	2.37856e-13	1009.31	938.283	1154.92	330.022	274.514	437.363
MASE_RS16315	MASE_16355	succinylglutamate desuccinylase/aspartoacylase family protein	C	1.33931	0.200139	6.69191	2.20272e-11	1.45612e-10	4191.49	2790.01	2993.72	1172.05	1211.03	1559.17
MASE_RS16340	MASE_16380	hypothetical protein	C	2.55992	0.207781	12.3203	7.0463e-35	1.9288e-33	55282.7	91974.3	100230	15082	12235.7	14651.6
MASE_RS16355	MASE_16395	hypothetical protein	C	1.61278	0.21255	7.58778	3.25433e-14	2.79858e-13	2595.1	3058.73	3247.9	1017.41	1101.45	792.365
MASE_RS16360	MASE_16400	peptidase S8	C	1.93655	0.20013	9.67646	3.79637e-22	5.67557e-21	73229.6	56604.1	65230.4	19442.1	13087.4	18427.9
MASE_RS16365	MASE_16405	hypothetical protein	C	1.29746	0.136596	9.49849	2.12954e-21	3.01e-20	24185.9	25148.5	21518.9	9666.81	8842.07	10315.9
MASE_RS16375		serine/threonine protein kinase	C	1.51563	0.204399	7.41506	1.21568e-13	9.94814e-13	29743.4	30993.8	26893.1	10669.1	11312.7	8666.78
MASE_RS16390	MASE_16435	peptidase S8	C	1.82558	0.267297	6.82979	8.50403e-12	5.91934e-11	81940.3	59598.4	64937.9	25162.8	13784.5	19304.5
MASE_RS16395	MASE_16440	hypothetical protein	C	1.10883	0.225646	4.91401	8.92325e-07	3.47542e-06	13453.6	11908.6	11126.6	6871.06	5967.02	4081.1
MASE_RS16415		elongation factor Tu	C	-1.96128	0.148076	-13.2451	4.81402e-40	1.55934e-38	86257.1	113052	117351	406804	413567	412726
MASE_RS16465	MASE_16490	methyl-accepting chemotaxis protein	C	2.73562	0.218962	12.4936	8.08917e-36	2.27845e-34	12988	13908.3	13284.1	2007.48	2496.61	1529.82
MASE_RS16500	MASE_16500	hypothetical protein	C	1.36256	0.144708	9.41599	4.68636e-21	6.39154e-20	16348.5	17720.1	14609.5	6439.2	6953.23	5538.98
MASE_RS16575	MASE_16580	hypothetical protein	C	-1.01045	0.274501	-3.68106	0.00023227	0.000603095	646.846	654.878	754.482	1031.55	1065.3	2044.81
MASE_RS16580	MASE_16585	GDP-mannose mannosyl hydrolase	C	-1.45681	0.360676	-4.0391	5.36574e-05	0.000156347	536.95	506.966	740.361	1191.85	1072.07	2633.64
MASE_RS16590	MASE_16595	hypothetical protein	C	-1.02168	0.190059	-5.3756	7.63277e-08	3.49042e-07	1480.71	987.963	966.302	2285.64	2348.62	2342.07
MASE_RS16750	MASE_16755	VCBS repeat-containing protein	C	1.04513	0.184761	5.65667	1.54341e-08	7.65209e-08	4585.77	3596.19	3650.36	1959.39	2207.41	1568.64
MASE_RS16760	MASE_16765	glycosyltransferase family 2 protein	C	-1.1119	0.251175	-4.42678	9.56503e-06	3.16689e-05	7495.13	8865.7	9577.28	20241.7	24406.9	11412.1
MASE_RS16770	MASE_16775	hypothetical protein	C	-1.0666	0.289721	-3.68147	0.000231897	0.000602528	348.005	313.89	256.201	450.716	488.025	983.592
MASE_RS16775	MASE_16780	glycosyltransferase family 2 protein	C	-1.40923	0.13602	-10.3604	3.75229e-25	6.72127e-24	4857.61	4454.3	4721.57	11962.8	11426.8	13882.9
MASE_RS16795	MASE_16800	50S ribosomal protein L17	C	-1.93795	0.696645	-2.78183	0.00540533	0.0108023	4086.41	3005.67	3347.76	6095.03	5307.28	28599
MASE_RS16810	MASE_16815	30S ribosomal protein S11	C	-1.23529	0.464535	-2.65919	0.00783287	0.0151257	9497.36	39113.2	36617.6	53750.2	34512	112387
MASE_RS16825		preprotein translocase subunit SecY	C	-1.45129	0.254804	-5.6957	1.22867e-08	6.19434e-08	44284.4	34909.5	34364.2	93601.7	76566.9	140358
MASE_RS16835	MASE_16845	50S ribosomal protein L30	C	-1.6189	0.221303	-7.3153	2.56811e-13	2.05396e-12	3160	4739.96	4352.39	12469.2	10404.4	14754.8
MASE_RS16840	MASE_16850	30S ribosomal protein S5	C	-1.42179	0.216645	-6.56276	5.28195e-11	3.39354e-10	9515.68	8762.95	10017.1	23830.4	19384.3	32593.9
MASE_RS16845	MASE_16855	50S ribosomal protein L18	C	-1.94923	0.42602	-4.57545	4.75194e-06	1.64331e-05	1786.3	2087.71	2911.01	6069.57	4659.97	15471.5
MASE_RS16850	MASE_16860	50S ribosomal protein L6	C	-1.57917	0.146303	-10.7938	3.68174e-27	7.22773e-26	13914.4	10691.5	10365.1	35220.9	32417.5	36856.8
MASE_RS16855	MASE_16865	30S ribosomal protein S8	C	-1.12185	0.204466	-5.48675	4.09396e-08	1.93592e-07	13756.3	9443.8	10094.7	26646.9	23930.2	21883.3
MASE_RS16860	MASE_16870	30S ribosomal protein S14	C	-1.11157	0.239109	-4.64878	3.33903e-06	1.17668e-05	7560.68	4211.55	4773.01	12036.4	9483.74	14232.3
MASE_RS16865	MASE_16875	50S ribosomal protein L5	C	-1.48259	0.216779	-6.83918	7.96458e-12	5.55804e-11	20617.1	36344.6	35899.4	99061.2	71989.4	88445.7
MASE_RS16870	MASE_16880	50S ribosomal protein L24	C	-1.49752	0.40006	-3.74324	0.000181662	0.000483312	2323.25	8218.72	7369.31	15495	11110.5	23966
MASE_RS16875	MASE_16885	50S ribosomal protein L14	C	-2.09496	0.370062	-5.66109	1.50416e-08	7.47657e-08	781.807	1127.97	1153.91	3761.31	2675.1	6650.37
MASE_RS16880	MASE_16890	response regulator	C	2.42061	0.217835	11.1121	1.09538e-28	2.30148e-27	4360.19	5482.91	4952.55	982.522	869.86	910.699
MASE_RS16890	MASE_16900	peptidase S8	C	4.84626	0.254973	19.007	1.4932e-80	1.23491e-78	124129	141017	182927	4343.09	4182.11	7050.81
MASE_RS16975	MASE_16985	transcriptional regulator	C	-1.55283	0.342164	-4.53824	5.67246e-06	1.93921e-05	1557.83	1719.62	2066.76	5319.95	5405.56	4953.94
MASE_RS16980	MASE_16990	cytochrome ubiquinol oxidase subunit I	C	-2.44817	0.30882	-7.92751	2.23579e-15	2.11964e-14	2286.62	3080.19	3393.15	17626	17198.4	12979.8
MASE_RS16985	MASE_16995	cytochrome bd ubiquinol oxidase subunit II	C	-3.01203	0.270546	-11.1331	8.65367e-29	1.82809e-27	1398.77	1858.5	2163.59	17584.5	15697	10446.5
MASE_RS17035	MASE_17050	response regulator	C	1.19106	0.147967	8.04948	8.3148e-16	8.07991e-15	2921.9	3091.48	3349.78	1369.12	1198.6	1531.72
MASE_RS17040	MASE_17055	phosphate/phosphite/phosphonate ABC transporter substrate-binding protein	C	1.39996	0.180707	7.74714	9.39839e-15	8.4174e-14	6059.73	5094.5	4411.91	1790.6	1685.5	2421.59
MASE_RS17045	MASE_17060	HAMP domain-containing protein	C	1.48313	0.239328	6.19705	5.75316e-10	3.31788e-09	19009.2	22746.9	19689.2	7951.64	8700.86	5327.87
MASE_RS17060	MASE_17075	dehydrogenase	C	1.80957	0.266469	6.79093	1.1141e-11	7.59737e-11	478.146	399.702	473.064	99.9495	146.86	139.161
MASE_RS17065	MASE_17080	TonB-dependent receptor	C	-1.69389	0.394946	-4.2889	1.79559e-05	5.65597e-05	618.89	685.364	697.997	1434.18	3451.2	1593.25
MASE_RS17115	MASE_17135	hydroxymethylglutaryl-CoA reductase	C	1.64268	0.162416	10.114	4.787e-24	8.05501e-23	20641.2	32052.9	26989.9	8750.29	8804.79	7964.35
MASE_RS17190	MASE_17210	50S ribosomal protein L31	C	-1.48273	0.228853	-6.47897	9.23518e-11	5.75275e-10	2557.5	1345.89	1462.57	5028.59	4669	5302.31
MASE_RS17195	MASE_17215	hypothetical protein	C	-1.39542	0.281788	-4.95201	7.3449e-07	2.90434e-06	98.3284	83.5534	92.7973	199.899	212.381	310.508
MASE_RS17200		hypothetical protein	C	-1.09994	0.214025	-5.13929	2.75784e-07	1.15514e-06	99.2924	144.525	110.953	231.958	285.811	241.401
MASE_RS17235	MASE_17255	prolyl aminopeptidase	C	1.36203	0.155462	8.76117	1.93231e-18	2.24877e-17	5402.28	5766.32	4966.67	1957.5	2253.73	2066.59
MASE_RS17280		16S rRNA (guanine(966)-N(2))-methyltransferase RsmD	C	-1.23602	0.226916	-5.44703	5.12178e-08	2.40149e-07	95.4364	93.7153	86.7453	261.189	185.269	202.588
MASE_RS17310	MASE_17330	RNA polymerase-binding protein DksA	C	-1.15587	0.193374	-5.97739	2.26741e-09	1.24483e-08	4605.05	5993.27	7513.55	13824.1	12896.5	13634.9
MASE_RS17320	MASE_17340	polynucleotide adenylyltransferase PcnB	C	-1.05479	0.152544	-6.91466	4.68999e-12	3.3511e-11	1650.37	1732.04	1733.9	3666.07	3638.73	3323.77
MASE_RS17345	MASE_17365	EAL domain-containing protein	C	1.15166	0.321645	3.58053	0.000342902	0.000863252	24809.6	30756.7	32203.7	16018.3	15140.1	8347.76
MASE_RS17410	MASE_17430	DUF4198 domain-containing protein	C	-1.44227	0.40847	-3.5309	0.000414144	0.00102665	676.731	1160.72	1269.91	2005.59	4420.47	2018.31
MASE_RS17415		DUF2271 domain-containing protein	C	-1.15129	0.415455	-2.77115	0.00558594	0.0111232	396.206	504.708	475.082	617.612	1757.8	681.604
MASE_RS17420		hypothetical protein	C	-1.17439	0.379921	-3.09113	0.00199393	0.00435417	208.225	194.205	183.577	319.65	741.076	263.175
MASE_RS17470	MASE_17485	TonB-dependent receptor	C	-1.10096	0.471566	-2.3347	0.0195593	0.0341848	535.986	683.106	507.359	560.094	2089.92	1053.65
MASE_RS17500	MASE_17515	elongation factor Tu	C	-1.70762	0.247822	-6.8905	5.55976e-12	3.95802e-11	4783.39	6724.92	6186.15	16906.5	14353.8	26530.5
MASE_RS17505	MASE_17520	elongation factor G	C	-1.81479	0.150363	-12.0694	1.53321e-33	3.99974e-32	20475.4	19291.8	19459.2	71754.3	60353.6	76254.4
MASE_RS17510	MASE_17525	30S ribosomal protein S7	C	-1.84804	0.24248	-7.62142	2.50905e-14	2.1867e-13	5693.41	5721.15	5080.65	17297.9	15065.5	27019.9
MASE_RS17515	MASE_17530	30S ribosomal protein S12	C	-1.98252	0.302705	-6.54936	5.77849e-11	3.70032e-10	5001.25	7901.45	8429.42	22873.3	20185.3	41239.9
MASE_RS17530		50S ribosomal protein L7/L12	C	-2.06053	0.218087	-9.44822	3.44645e-21	4.78442e-20	41772.2	41694.3	45671.4	208799	206940	122948
MASE_RS17535	MASE_17550	50S ribosomal protein L10	C	-1.1641	0.331855	-3.50786	0.000451735	0.00111273	16805.5	9654.94	7760.68	20997.9	18516.7	37173
MASE_RS17540	MASE_17555	50S ribosomal protein L1	C	-1.56675	0.17353	-9.02869	1.73741e-19	2.15073e-18	29433.9	36629.2	34203.9	101188	95946.7	99891
MASE_RS17545	MASE_17560	50S ribosomal protein L11	C	-1.87395	0.386652	-4.84659	1.25599e-06	4.76761e-06	5215.26	7317.7	8641.24	19280.8	17083.2	41245.6
MASE_RS17550	MASE_17565	transcription termination/antitermination protein NusG	C	-1.32108	0.236822	-5.57839	2.42761e-08	1.18099e-07	5381.07	7717.4	8523.23	22413.2	19745.8	11862.7
MASE_RS17590	MASE_17595	ACT domain-containing protein	C	1.07972	0.230653	4.68117	2.85243e-06	1.01719e-05	3156.15	4371.88	3800.65	1903.75	2182.56	1274.22
MASE_RS17595	MASE_17600	ATP-dependent RNA helicase DbpA	C	1.18223	0.162467	7.27677	3.41916e-13	2.70677e-12	5201.76	5862.29	6169	2671.29	2200.63	2720.74
MASE_RS17600	MASE_17605	ABC transporter substrate-binding protein	C	1.47389	0.157515	9.35713	8.19292e-21	1.10576e-19	7556.83	8152.11	6879.1	2374.27	2710.12	3047.34
MASE_RS17680	MASE_17685	transporter substrate-binding domain-containing protein	C	1.78781	0.253237	7.05986	1.66671e-12	1.23872e-11	4245.47	6411.03	5112.93	1569.96	1659.51	1337.65
MASE_RS17700	MASE_17705	carbohydrate kinase	C	1.68853	0.21331	7.91586	2.45549e-15	2.32226e-14	834.827	967.639	1193.25	366.796	265.477	296.308
MASE_RS17725	MASE_17730	glutathione S-transferase	C	1.18822	0.215254	5.52008	3.38853e-08	1.62207e-07	595.754	595.036	565.862	329.079	221.419	219.628
MASE_RS17730	MASE_17735	glutathione S-transferase family protein	C	1.15683	0.173969	6.64961	2.93865e-11	1.92623e-10	1111.5	1612.36	1642.11	677.959	589.697	689.177
MASE_RS17735	MASE_17740	lipase chaperone	C	2.34896	0.206191	11.3922	4.57458e-30	1.02783e-28	1325.51	1831.4	1367.75	302.677	312.924	272.642
MASE_RS17740	MASE_17745	triacylglycerol lipase	C	4.11976	0.195561	21.0663	1.62037e-98	1.74955e-96	5891.03	7333.51	6654.17	423.371	422.504	298.202
MASE_RS17820	MASE_17825	tRNA (adenosine(37)-N6)-threonylcarbamoyltransferase complex ATPase subunit type 1 TsaE	C	-1.34767	0.284885	-4.73057	2.23891e-06	8.12573e-06	1705.32	2013.19	2074.83	5383.13	6526.21	2835.28
MASE_RS17850	MASE_17855	Rsd/AlgQ family anti-sigma factor	C	1.47856	0.181921	8.12747	4.38342e-16	4.33546e-15	7907.72	8112.59	7709.23	2612.83	2328.29	3572.74
MASE_RS17885	MASE_17890	hypothetical protein	C	1.02399	0.252719	4.05189	5.08046e-05	0.000148479	1712.07	2010.93	2197.88	1156.02	978.31	777.218
MASE_RS17890	MASE_17895	hypothetical protein	C	1.13557	0.130393	8.70882	3.07046e-18	3.53103e-17	766.383	888.602	833.158	377.168	368.278	386.242
MASE_RS17895	MASE_17900	RNA polymerase sigma factor	C	1.2644	0.352744	3.58446	0.000337774	0.000851444	278.597	241.628	303.608	98.0636	63.2626	180.814
MASE_RS17930	MASE_17935	RND transporter	C	2.45355	0.2588	9.48047	2.53131e-21	3.56493e-20	4201.13	5493.07	6869.02	1131.5	1069.82	822.658
MASE_RS17935	MASE_17940	AcrB/AcrD/AcrF family protein	C	1.87197	0.344661	5.43135	5.59306e-08	2.60051e-07	4954.02	7155.11	7591.22	1987.67	1797.33	1597.04
MASE_RS17940	MASE_17945	50S ribosomal protein L9	C	-1.36896	0.266789	-5.13124	2.87843e-07	1.20306e-06	24008.5	21119.8	17797.9	42346.5	40193.2	79988.1
MASE_RS17945	MASE_17950	30S ribosomal protein S18	C	-1.62606	0.117695	-13.8159	2.04408e-43	7.03127e-42	4798.81	4594.31	4569.26	14818	12310.2	15967.5
MASE_RS17950	MASE_17955	30S ribosomal protein S6	C	-2.00543	0.130366	-15.3832	2.12301e-53	8.77886e-52	11655.8	14590.2	14028.5	60106.4	49295.1	52298
MASE_RS17980	MASE_17985	methyl-accepting chemotaxis protein	C	1.2863	0.159361	8.07159	6.93892e-16	6.7598e-15	3957.24	3249.55	3352.81	1536.02	1377.09	1416.22
MASE_RS17985	MASE_17990	hypothetical protein	C	1.09772	0.320898	3.42077	0.000624446	0.00149736	155.205	136.621	114.988	54.6893	35.0203	99.4006
MASE_RS18010	MASE_18015	GntR family transcriptional regulator	C	1.12701	0.148525	7.58801	3.24848e-14	2.79858e-13	11677	11863.5	10896.6	4689.14	6261.86	4818.56
MASE_RS18030	MASE_18035	TonB-dependent receptor	C	1.44362	0.168501	8.56741	1.05843e-17	1.17211e-16	1839.32	1849.47	1631.01	638.357	760.28	558.537
MASE_RS18040	MASE_18045	glycoside hydrolase family 16 protein	C	-2.04838	0.217487	-9.41842	4.5793e-21	6.26751e-20	800.123	504.708	668.746	2813.67	2291.01	3062.48
MASE_RS18045	MASE_18050	TonB-dependent receptor	C	-1.21059	0.176752	-6.84908	7.43263e-12	5.20552e-11	909.055	767.788	820.046	2142.31	1529.6	2106.35
MASE_RS18065	MASE_18070	sugar MFS transporter	C	-1.99549	0.254415	-7.84343	4.38402e-15	4.0573e-14	99.2924	99.3609	129.109	441.286	401.039	464.816
MASE_RS18070	MASE_18075	beta-glucosidase	C	-2.41984	0.165955	-14.5813	3.69395e-48	1.42162e-46	484.894	564.55	686.902	3303.99	2748.53	3236.67
MASE_RS18080	MASE_18085	MFS transporter	C	-1.45431	0.237075	-6.13437	8.54984e-10	4.88006e-09	1313.94	1141.52	914.86	3386.02	3724.58	2126.23
MASE_RS18085	MASE_18090	amino acid ABC transporter permease	C	-2.8035	0.174559	-16.0604	4.83296e-58	2.37794e-56	656.487	597.294	685.893	4546.76	5141.21	3857.69
MASE_RS18090	MASE_18095	ABC transporter ATP-binding protein	C	-1.82848	0.172149	-10.6215	2.36763e-26	4.51126e-25	1585.79	1571.71	1710.7	5127.6	5702.67	6460.09
MASE_RS18100	MASE_18105	cytochrome d ubiquinol oxidase subunit II	C	-1.6339	0.243726	-6.70384	2.03014e-11	1.34661e-10	5250.93	3020.34	3788.55	12878.4	12812.9	11739.7
MASE_RS18105	MASE_18110	cytochrome bd oxidase subunit I	C	-1.00851	0.204245	-4.93776	7.90248e-07	3.10272e-06	10767	11506.7	12444.9	23846.4	25291.5	20710.3
MASE_RS18135	MASE_18145	DUF4440 domain-containing protein	C	3.29789	0.361147	9.13172	6.74224e-20	8.56441e-19	382.709	416.638	361.102	32.0593	15.8156	69.1071
MASE_RS18140	MASE_18150	hydrolase	C	1.06302	0.255023	4.16831	3.06864e-05	9.36984e-05	133.997	190.818	188.621	75.4336	94.8938	75.7338
MASE_RS18145	MASE_18155	cytochrome c	C	1.08961	0.345589	3.1529	0.00161657	0.00359063	59.7682	63.2296	60.52	23.573	21.4641	40.7069
MASE_RS18155	MASE_18165	pirin family protein	C	1.12454	0.134127	8.38416	5.10883e-17	5.36703e-16	4941.48	5402.75	5703	2779.73	2352.01	2227.52
MASE_RS18175	MASE_18185	GTP cyclohydrolase I FolE2	C	-1.30589	0.167686	-7.78769	6.82478e-15	6.18366e-14	3745.15	4138.15	3802.67	9696.04	10923	8272.97
MASE_RS18180	MASE_18190	acid phosphatase	C	-1.31459	0.19707	-6.67068	2.54628e-11	1.67186e-10	1227.18	989.092	1132.73	2443.1	2462.72	3425.06
MASE_RS18210	MASE_18220	outer membrane lipoprotein-sorting protein	C	1.1347	0.237099	4.78575	1.70351e-06	6.38528e-06	387.529	529.548	681.858	312.106	202.214	213.001
MASE_RS18235	MASE_18245	hypothetical protein	C	1.26201	0.470296	2.68344	0.00728687	0.0141479	4124.97	12306.1	8259.97	3954.6	4867.83	1473.02
MASE_RS18260	MASE_18270	hypothetical protein	C	-1.08759	0.221112	-4.91871	8.71166e-07	3.39641e-06	518.634	687.622	732.292	1485.1	1499.1	1135.06
MASE_RS18280	MASE_18290	hypothetical protein	C	1.46252	0.379104	3.85785	0.00011439	0.000315345	1946.32	2024.48	1503.92	710.018	626.977	649.417
MASE_RS18285	MASE_18295	hypothetical protein	C	1.28517	0.15014	8.55979	1.13069e-17	1.24152e-16	19737	17905.3	16055.9	6226.1	7192.73	8614.72
MASE_RS18290	MASE_18300	CBS domain-containing protein	C	-4.49351	0.330717	-13.5872	4.77135e-42	1.57171e-40	3912.89	4455.43	4661.05	96231.5	144779	52487.3
MASE_RS18295	MASE_18305	hypothetical protein	C	-2.25244	0.208421	-10.8072	3.18207e-27	6.31056e-26	4182.81	4319.94	3988.27	14816.1	19322.2	25379.3
MASE_RS18330	MASE_18340	LysR family transcriptional regulator	C	-1.19363	0.2433	-4.90601	9.29493e-07	3.60933e-06	1250.31	881.828	692.954	2030.11	2514.69	1918.9
MASE_RS18335	MASE_18345	long-chain fatty acid transporter	C	-3.07725	0.179741	-17.1205	1.04462e-65	6.24682e-64	741.319	746.335	576.957	5252.06	6719.39	5452.83
MASE_RS18465	MASE_18475	transporter	C	-1.34494	0.105453	-12.7539	2.96692e-37	8.87108e-36	5852.47	6145.69	6236.58	13874.1	16620	15826.5
MASE_RS18500	MASE_18510	hypothetical protein	C	1.15454	0.30454	3.79111	0.000149977	0.000406812	4097.98	6910.1	6009.63	2767.47	2585.86	2290.95
MASE_RS18595	MASE_18610	TonB-dependent receptor	C	-6.00441	0.207049	-29	6.5735e-185	2.12927e-182	2016.7	2129.48	2028.43	175195	126323	94856.6
MASE_RS18600	MASE_18615	tryptophan 7-halogenase	C	-2.76027	0.196192	-14.0692	5.87346e-45	2.13366e-43	482.002	556.647	621.338	4798.52	3342.75	3103.19
MASE_RS18605	MASE_18620	peptidase	C	-3.28721	0.245173	-13.4077	5.45076e-41	1.78043e-39	419.342	439.22	374.215	3789.59	2748.53	5493.54
MASE_RS18610	MASE_18625	hypothetical protein	C	-1.27896	0.165017	-7.75046	9.15612e-15	8.21936e-14	713.363	785.854	583.009	1885.84	1461.82	1702.12
MASE_RS18645	MASE_18660	sigma-70 family RNA polymerase sigma factor	C	-3.58823	0.118602	-30.2545	4.54848e-201	2.20999e-198	859.891	747.465	755.491	9758.28	8918.89	9751.67
MASE_RS18650	MASE_18665	DUF4974 domain-containing protein	C	-3.58974	0.163526	-21.9521	8.26458e-107	1.03627e-104	2241.31	3356.82	2753.66	35932.8	34126.8	30473.4
MASE_RS18660	MASE_18675	peptidyl-prolyl cis-trans isomerase	C	-1.28275	0.233264	-5.49914	3.8164e-08	1.81128e-07	324.869	220.175	287.47	803.368	568.233	655.097
MASE_RS18665	MASE_18680	YgjV family protein	C	-1.93055	0.244908	-7.88274	3.20279e-15	2.97829e-14	190.873	283.404	298.565	1012.7	1192.95	739.351
MASE_RS18670	MASE_18685	protoheme IX farnesyltransferase	C	-4.42928	0.342236	-12.9422	2.60078e-38	8.08739e-37	328.725	330.826	317.73	8210	9669	3177.03
MASE_RS18675	MASE_18690	cytochrome o ubiquinol oxidase subunit IV	C	-4.00766	0.267365	-14.9895	8.60547e-51	3.48432e-49	237.145	415.509	239.054	4757.03	5660.87	3908.81
MASE_RS18680	MASE_18695	cytochrome o ubiquinol oxidase subunit III	C	-6.81038	0.188479	-36.1333	6.79911e-286	6.60704e-283	57.8402	84.6825	77.6673	8273.18	9007.01	7337.66
MASE_RS18685	MASE_18700	cytochrome o ubiquinol oxidase subunit I	C	-6.69341	0.212571	-31.488	1.26993e-217	8.22706e-215	153.277	170.494	135.161	17667.5	18082.9	11708.4
MASE_RS18690	MASE_18705	ubiquinol oxidase subunit II	C	-6.3811	0.309611	-20.61	2.23053e-94	2.22309e-92	75.1923	167.107	95.8233	7209.56	7880.71	13009.2
MASE_RS18695	MASE_18710	hypothetical protein	C	-5.41912	0.265234	-20.4315	8.77765e-93	8.52968e-91	152.313	204.367	206.777	6213.84	6511.52	11367.6
MASE_RS18720	MASE_18735	molecular chaperone GroEL	C	-1.22367	0.234375	-5.22099	1.77971e-07	7.65237e-07	20967.1	17766.4	16148.7	28017	46144.4	54011.4
MASE_RS18725	MASE_18740	molecular chaperone GroES	C	-1.36492	0.291822	-4.67724	2.90758e-06	1.03591e-05	1469.14	1044.42	1202.33	2041.42	3347.27	4183.34
MASE_RS18755	MASE_18770	acetyl-CoA carboxylase biotin carboxyl carrier protein subunit	C	-1.00912	0.206551	-4.88556	1.03135e-06	3.96916e-06	3699.85	3098.25	3701.8	8144	5929.74	7059.33
MASE_RS18760	MASE_18775	acetyl-CoA carboxylase biotin carboxylase subunit	C	-1.02166	0.218589	-4.67387	2.95581e-06	1.05213e-05	7969.42	5288.71	5994.5	14164.5	10441.7	14482.2
MASE_RS18765	MASE_18780	hypothetical protein	C	1.11126	0.224456	4.95092	7.3863e-07	2.91774e-06	666.127	497.933	530.558	217.814	222.549	343.642
MASE_RS18785	MASE_18800	hypothetical protein	C	1.05253	0.378409	2.78146	0.00541156	0.0108092	77.1203	94.8444	115.997	35.8309	45.1875	57.747
MASE_RS18810	MASE_18825	transporter substrate-binding domain-containing protein	C	1.94459	0.173269	11.223	3.14587e-29	6.68197e-28	3916.75	4872.07	3685.67	1205.99	1007.68	1026.19
MASE_RS18820	MASE_18835	tRNA dihydrouridine synthase DusB	C	-1.03422	0.189614	-5.45435	4.9152e-08	2.313e-07	3219.77	3531.83	4310.03	9326.42	5813.38	7512.79
MASE_RS18825	MASE_18840	DNA-binding transcriptional regulator Fis	C	-1.28857	0.263059	-4.89842	9.66117e-07	3.74406e-06	910.019	1248.79	1375.82	4042.3	2786.94	1804.36
MASE_RS18830	MASE_18845	bifunctional phosphoribosylaminoimidazolecarboxamide formyltransferase/IMP cyclohydrolase	C	-1.52225	0.265343	-5.7369	9.64227e-09	4.94452e-08	4598.3	3252.94	4177.89	15169.7	12355.4	7029.04
MASE_RS18890	MASE_18905	phosphoenolpyruvate carboxykinase (ATP)	C	4.65716	0.393014	11.8498	2.15582e-32	5.38081e-31	9786.57	8811.5	8928.71	405.455	356.982	328.495
MASE_RS19000		hypothetical protein	C	-1.01321	0.208449	-4.86068	1.16982e-06	4.46232e-06	8777.25	6863.8	9571.23	17432.7	14760.5	18695.8
MASE_RS19040	MASE_19055	YheV family putative metal-binding protein	C	-2.17507	0.186441	-11.6663	1.89497e-31	4.4372e-30	92.5444	126.459	145.248	583.667	571.622	487.536
MASE_RS19065	MASE_19085	hypothetical protein	C	1.69768	0.191073	8.88496	6.39413e-19	7.5544e-18	1135.6	1183.3	1381.87	334.736	337.777	467.656
MASE_RS19095	MASE_19120	TonB-dependent receptor	C	1.11476	0.162062	6.8786	6.04417e-12	4.27614e-11	12642.9	11650.1	12081.8	5822.53	5577.27	5396.98
MASE_RS19115	MASE_19140	hypothetical protein	C	1.14284	0.198181	5.76663	8.08702e-09	4.19124e-08	470.434	353.408	328.825	173.497	157.027	191.228
MASE_RS19130	MASE_19155	hypothetical protein	C	1.27922	0.220505	5.80133	6.57916e-09	3.45117e-08	386.565	290.179	326.808	136.723	145.73	131.587
MASE_RS19215	MASE_19245	pimeloyl-[acyl-carrier protein] methyl ester esterase	C	-1.38532	0.173362	-7.99091	1.33945e-15	1.28554e-14	1902.94	1883.34	2023.38	5852.7	4679.17	4644.37
MASE_RS19265	MASE_19295	GNAT family N-acetyltransferase	C	1.52316	0.238737	6.38005	1.77029e-10	1.08193e-09	5329.98	7073.82	7560.96	2654.32	2393.81	1898.08
MASE_RS19270	MASE_19300	SCO family protein	C	2.69802	0.119392	22.598	4.53566e-113	5.8767e-111	23569.9	19932	21344.4	3029.6	3355.18	3608.71
MASE_RS19275	MASE_19305	protoheme IX farnesyltransferase	C	6.08251	0.201924	30.1228	2.43551e-199	9.46681e-197	20130.3	20826.3	21396.8	357.367	266.607	295.362
MASE_RS19280	MASE_19310	heme A synthase	C	6.5046	0.221228	29.4022	5.15073e-190	1.82008e-187	23005.9	24892.2	23924.6	296.077	241.753	252.761
MASE_RS19285	MASE_19315	hypothetical protein	C	7.32583	0.270368	27.0958	1.10418e-161	2.25893e-159	11443.7	12550	11411	75.4336	72.3001	72.8938
MASE_RS19290	MASE_19320	SURF1 family protein	C	6.57861	0.207708	31.6724	3.7319e-220	2.90118e-217	18469.3	21883.1	16129.6	208.385	206.733	176.081
MASE_RS19295		DUF2909 domain-containing protein	C	3.62688	0.319155	11.364	6.3159e-30	1.41091e-28	5196.94	4936.43	4209.16	479.946	460.913	220.575
MASE_RS19300	MASE_19330	cytochrome c oxidase subunit 3	C	6.15884	0.204128	30.1715	5.60704e-200	2.42162e-197	11924.7	18977.9	17443.9	256.474	227.067	193.121
MASE_RS19305	MASE_19335	cytochrome c oxidase assembly protein	C	7.10664	0.233524	30.4322	2.0628e-203	1.14544e-200	16060.3	15087	12197.8	99.0066	94.8938	120.227
MASE_RS19310	MASE_19340	cytochrome c oxidase subunit I	C	6.96181	0.291591	23.8752	5.5408e-126	8.97379e-124	154293	198008	187230	1911.3	1407.59	1009.15
MASE_RS19315	MASE_19345	cytochrome c oxidase subunit II	C	6.99662	0.295463	23.6802	5.77377e-124	8.63179e-122	64718.4	148196	117790	1042.87	882.287	664.564
MASE_RS19325	MASE_19355	hypothetical protein	C	1.1602	0.0968934	11.974	4.86174e-33	1.25984e-31	17004.1	16420.5	17280.5	7761.17	7775.65	7152.11
MASE_RS19330	MASE_19360	diguanylate cyclase	C	2.14479	0.211621	10.1351	3.86134e-24	6.55416e-23	13090.2	13246.6	12643.6	3133.32	2934.93	2746.3
MASE_RS19340	MASE_19370	threonine ammonia-lyase, biosynthetic	C	-1.20938	0.166588	-7.2597	3.87961e-13	3.05264e-12	1928.97	1866.4	1623.95	3764.14	4291.69	4475.87
MASE_RS19365	MASE_19395	ketol-acid reductoisomerase	C	1.4444	0.318767	4.53119	5.8652e-06	2.00334e-05	17328	23290	20721	5490.62	6181.66	10865.9
MASE_RS19400	MASE_19435	response regulator transcription factor	C	1.76186	0.197469	8.92218	4.572e-19	5.43467e-18	820.367	788.112	798.864	222.529	218.03	268.855
MASE_RS19415	MASE_19450	formimidoylglutamase	C	1.18006	0.167663	7.03825	1.94666e-12	1.43308e-11	780.843	946.186	1155.93	457.316	392.002	422.216
MASE_RS19420	MASE_19455	imidazolonepropionase	C	1.72437	0.22026	7.82879	4.92576e-15	4.52635e-14	3473.31	2822.75	3296.32	1198.45	1022.37	682.551
MASE_RS19425	MASE_19460	histidine utilization repressor	C	1.04915	0.262194	4.00144	6.2958e-05	0.000181272	1391.06	1208.14	1107.52	461.088	439.449	889.872
MASE_RS19430		urocanate hydratase	C	1.77029	0.226103	7.82959	4.89469e-15	4.50845e-14	6294.94	6083.59	5703	2279.98	1656.12	1364.15
MASE_RS19435	MASE_19475	histidine ammonia-lyase	C	1.15814	0.236725	4.89235	9.96389e-07	3.84986e-06	1196.33	1989.48	2221.08	995.723	649.571	776.271
MASE_RS19485	MASE_19525	hypothetical protein	C	1.20921	0.367129	3.29368	0.000988846	0.00229608	3468.49	6591.69	5719.14	2653.38	3001.58	1170.09
MASE_RS19490	MASE_19530	peptidase M36	C	2.41343	0.214385	11.2574	2.12873e-29	4.59687e-28	20650.9	15673	14952.5	3852.77	2549.71	3221.53
MASE_RS19565	MASE_19605	hypothetical protein	C	2.21429	0.218174	10.1492	3.34094e-24	5.69572e-23	13737.1	10281.6	8804.65	2438.39	2781.29	1854.53
MASE_RS19580	MASE_19620	amidohydrolase family protein	C	1.40627	0.192554	7.30327	2.80854e-13	2.23247e-12	6767.31	6956.39	8462.71	3053.17	2591.51	2725.47
MASE_RS19585	MASE_19625	DedA family protein	C	1.13163	0.19996	5.65929	1.52002e-08	7.54576e-08	1588.68	1849.47	1944.71	769.422	672.165	1013.89
MASE_RS19630	MASE_19670	TonB-dependent receptor	C	1.65807	0.143008	11.5943	4.40541e-31	1.01927e-29	2990.34	2994.37	3073.41	1058.9	896.973	913.539
MASE_RS19650	MASE_19690	DUF1624 domain-containing protein	C	-1.58007	0.309316	-5.10827	3.25115e-07	1.34869e-06	524.418	635.684	593.096	2035.76	2165.61	1040.39
MASE_RS19660	MASE_19700	OmpA family lipoprotein	C	1.15915	0.423667	2.736	0.00621916	0.0122586	5026.32	5351.94	3759.3	2525.14	2218.71	1586.62
MASE_RS19690	MASE_19730	F0F1 ATP synthase subunit epsilon	C	-1.35073	0.268541	-5.02988	4.90779e-07	1.98507e-06	4369.83	5181.44	4648.94	10034.6	8419.57	17760.5
MASE_RS19705	MASE_19745	ATP synthase subunit alpha	C	-1.02258	0.219344	-4.66198	3.13182e-06	1.10911e-05	21961	32121.8	28689.5	48031.4	45981.7	74139.6
MASE_RS19750	MASE_19790	tRNA uridine-5-carboxymethylaminomethyl(34) synthesis enzyme MnmG	C	-1.42083	0.200579	-7.08366	1.404e-12	1.05763e-11	3090.6	4193.48	4830.5	13172.6	9640.76	9620.08
MASE_RS19785	MASE_19830	ribonuclease P protein component	C	-1.02849	0.171303	-6.00391	1.92627e-09	1.0681e-08	1792.08	1392.18	1216.45	2757.1	2866.02	3355.01
MASE_RS19790	MASE_19835	50S ribosomal protein L34	C	-2.46013	0.968754	-2.53948	0.0111016	0.0206272	55.9122	39.5185	44.3813	57.5181	75.6891	636.164
MASE_RS19805	MASE_05995	response regulator	C	1.02941	0.177646	5.79474	6.84254e-09	3.57967e-08	5404.2	4785.13	4942.46	2321.47	2792.59	2300.41
MASE_RS19850	MASE_16760	hypothetical protein	C	1.03629	0.250839	4.13128	3.60745e-05	0.000108868	14355.9	16005	17172.5	9217.04	8924.54	5035.35
MASE_RS19865	MASE_03610	hypothetical protein	C	-3.18109	0.356117	-8.93272	4.15679e-19	4.95627e-18	548.518	592.778	517.446	3429.4	4086.08	7527.94
MASE_RS19870	MASE_04115	TonB-dependent receptor	C	1.27792	0.449348	2.84394	0.00445592	0.00905393	47.2362	19.1947	56.4853	13.2009	25.9828	12.3067
MASE_RS19875	MASE_04715	flagellar protein FlaG	C	1.09727	0.335651	3.26907	0.00107902	0.00248027	74618.7	91704.4	83230.1	45692	50765.9	20184
MASE_RS19890	MASE_05805	hypothetical protein	C	-2.22171	0.369483	-6.01304	1.82081e-09	1.01251e-08	23.1361	36.1312	27.234	113.15	82.4673	205.428
MASE_RS19930	MASE_11085	membrane protein	C	3.16234	0.647791	4.88172	1.05165e-06	4.04329e-06	375.961	281.146	377.241	27.3447	29.3719	58.6937
MASE_RS19950	MASE_14525	DUF3545 family protein	C	3.01187	0.246508	12.2181	2.48719e-34	6.66738e-33	91035.7	64687.3	72029.9	11509.3	10988.5	5738.73
MASE_RS19955		leucyl aminopeptidase	C	2.75297	0.213173	12.9142	3.742e-38	1.13634e-36	1119.21	1271.37	943.103	152.753	213.511	129.694
MASE_RS19965	MASE_16470	elongation factor Tu	C	-1.95514	0.35298	-5.53894	3.04312e-08	1.46757e-07	16763.1	26276.4	27060.5	110439	117786	43589.5
MASE_RS19970	MASE_18100	cytochrome bd-I oxidase subunit CydX	C	-2.07435	0.21416	-9.68598	3.45884e-22	5.19093e-21	2225.88	1220.56	1577.55	6800.34	7461.59	6903.13

## Sheet: Iron Limitation
Supplemental Dataset 1: Complete list of differentially expressed transcripts (log2fold change ≥ |1|, P < 0.05) from A. macleodii ATCC 27126 grown under carbon or iron limitation with corresponding DESeq2 results.									Normalized Counts
OrfID	OrfID_Old	Product	Condition	Log2FoldChange	Standard Error	Wald Statistic	Wald Test p-value	FDR adjusted p-value	Fe_Deplete_A	Fe_Deplete_B	Fe_Deplete_C	Fe_Replete_A	Fe_Replete_B	Fe_Replete_C
MASE_RS00070	MASE_00070	cytochrome c4	Fe	-1.59561	0.18352	-8.69452	3.48289e-18	5.12803e-17	1800.54	2281.83	2126.34	6414.47	6308.87	6040.97
MASE_RS00115	MASE_00115	peptidoglycan-binding protein	Fe	1.22487	0.158043	7.75021	9.17389e-15	1.05189e-13	6252.18	5703.49	5725.91	2447.32	2472.74	2644.61
MASE_RS00145	MASE_00145	membrane protein	Fe	-8.98108	0.199876	-44.9332	0	0	155.629	114.85	102.513	65386	70479.1	52557.7
MASE_RS00150	MASE_00150	hemoglobin-like oxygen-binding protein	Fe	-3.06708	0.241298	-12.7107	5.15571e-37	1.77347e-35	63.7647	121.351	90.8875	837.437	766.034	709.485
MASE_RS00225	MASE_00210	hypothetical protein	Fe	-1.55968	0.374144	-4.16866	3.06396e-05	0.000128336	33.5035	46.5901	81.376	125.337	155.787	195.131
MASE_RS00255	MASE_00240	YjbF family lipoprotein	Fe	1.19936	0.462856	2.59121	0.0095638	0.0225164	13908.3	13091.8	6153.93	7503.51	4172.5	2761.51
MASE_RS00365	MASE_00350	cytochrome c5 family protein	Fe	-1.8201	0.287509	-6.33056	2.44269e-10	1.95365e-09	1882.68	1989.29	3281.46	7046.72	8813.36	9399.56
MASE_RS00400	MASE_00385	hypothetical protein	Fe	1.03835	0.154461	6.72238	1.78782e-11	1.62365e-10	4421.38	4209.36	4912.15	2373.98	2215.74	2004.36
MASE_RS00410	MASE_00400	TonB-dependent siderophore receptor	Fe	2.78399	0.448741	6.20399	5.50477e-10	4.27941e-09	69473.2	92771.7	72227	12879.1	4145.71	17017.8
MASE_RS00440	MASE_00430	hypothetical protein	Fe	-1.0988	0.207611	-5.29259	1.20597e-07	7.45245e-07	668.989	465.901	469.233	1027.76	1204.62	1203.16
MASE_RS00445	MASE_00435	hypothetical protein	Fe	-1.45578	0.190868	-7.62715	2.40006e-14	2.65784e-13	237.767	198.279	211.366	564.481	564.603	646.54
MASE_RS00455	MASE_00445	2-iminoacetate synthase ThiH	Fe	4.80345	0.16278	29.5088	2.21818e-191	9.58005e-189	48857.8	47713.7	45422.6	1813.21	1702.74	1569.14
MASE_RS00460	MASE_00450	thiazole synthase	Fe	4.3689	0.186628	23.4097	3.4046e-121	4.90136e-119	13481.4	13420.1	15298.7	608.117	629.1	804.803
MASE_RS00465	MASE_00455	thiamine biosynthesis protein ThiS	Fe	4.0676	0.199333	20.4061	1.47553e-92	1.738e-90	1228.82	1265.52	1347.46	82.6296	61.5209	84.5268
MASE_RS00470	MASE_00460	thiamine biosynthesis protein ThiF	Fe	5.21439	0.177382	29.3964	6.11206e-190	2.37576e-187	16680.4	17451.8	20544.8	444.714	479.267	548.525
MASE_RS00475	MASE_00465	thiamine-phosphate diphosphorylase	Fe	5.13612	0.157847	32.5386	3.03332e-232	1.68436e-229	58969.3	62748.2	65966.4	1739.86	1668.01	1928.83
MASE_RS00480	MASE_00470	phosphomethylpyrimidine synthase ThiC	Fe	5.22441	0.123036	42.4625	0	0	78484.6	84590.3	82429.7	2212.43	1950.81	2402.72
MASE_RS00530	MASE_00520	RidA family protein	Fe	-1.1148	0.373137	-2.98764	0.00281138	0.00766327	143.741	202.613	248.355	273.885	438.584	575.501
MASE_RS00555	MASE_00550	hypothetical protein	Fe	3.89517	0.23744	16.4048	1.76641e-60	9.80864e-59	125458	126811	123283	9565.53	5585.5	10089.3
MASE_RS00560	MASE_00555	ABC transporter substrate-binding protein	Fe	3.85041	0.216087	17.8188	5.04652e-71	3.77228e-69	209076	209748	189049	15120.3	10262.1	16759.7
MASE_RS00565	MASE_00560	iron ABC transporter permease	Fe	3.63353	0.181169	20.0561	1.78716e-89	2.04315e-87	32598.9	30527.3	26078.4	2581.01	2036.14	2569.97
MASE_RS00570	MASE_00565	ABC transporter ATP-binding protein	Fe	2.26137	0.189108	11.9581	5.89167e-33	1.6716e-31	17285.6	15760.5	16489.7	3111.14	2801.18	4418.77
MASE_RS00575	MASE_00570	aminoacetone oxidase family FAD-binding enzyme	Fe	1.84091	0.128016	14.3803	6.87888e-47	2.81455e-45	10039.2	9035.23	9723.91	2633.93	2385.42	3018.69
MASE_RS00585	MASE_00580	hypothetical protein	Fe	-1.80445	0.378903	-4.7623	1.91397e-06	9.89309e-06	83.2183	36.8387	61.2962	131.836	258.983	242.79
MASE_RS00600	MASE_00595	diguanylate cyclase	Fe	-1.52246	0.162524	-9.36758	7.42149e-21	1.2821e-19	3801.02	2649.13	2680.12	8348.37	9696.48	8184.71
MASE_RS00615	MASE_00610	QacE family quaternary ammonium compound efflux SMR transporter	Fe	1.58937	0.272345	5.83585	5.35177e-09	3.78224e-08	375.023	399.808	255.753	116.981	134.949	90.8213
MASE_RS00630	MASE_00625	acriflavin resistance protein	Fe	1.32478	0.167608	7.90408	2.69924e-15	3.21839e-14	11519.8	9662.57	9567.49	4335.73	3626.75	4312.66
MASE_RS00645	MASE_00640	4-hydroxybutyrate CoA-transferase	Fe	-1.60561	0.179958	-8.92216	4.57276e-19	7.10972e-18	849.475	881.961	853.92	2631.15	2447.94	2788.48
MASE_RS00650	MASE_00645	deacetylase	Fe	-1.32155	0.164892	-8.01467	1.10433e-15	1.3584e-14	1193.16	1318.61	1013.5	3481.58	2615.63	2712.95
MASE_RS00675	MASE_00670	hypothetical protein	Fe	2.00574	0.26196	7.6567	1.90779e-14	2.14944e-13	5984.15	4916.88	3891.25	1403.77	1306.82	972.957
MASE_RS00715	MASE_00710	EamA family transporter	Fe	1.54599	0.25676	6.02116	1.73176e-09	1.2911e-08	3053.14	2670.8	1969.93	1062.11	893.045	679.811
MASE_RS00765	MASE_00765	hypothetical protein	Fe	1.03653	0.376038	2.75645	0.0058432	0.0145394	2531.13	2770.49	2057.65	1785.36	1047.84	754.446
MASE_RS00840	MASE_00840	peptidase	Fe	-1.14632	0.151441	-7.56941	3.74915e-14	4.07065e-13	326.389	290.375	314.936	682.39	718.405	661.827
MASE_RS00900	MASE_00905	sodium transporter	Fe	1.39088	0.171607	8.10506	5.27212e-16	6.61056e-15	32304.9	34204.7	30192.6	13004.4	12943.2	10928.2
MASE_RS00910	MASE_00915	hypothetical protein	Fe	1.29647	0.185328	6.99554	2.64241e-12	2.54234e-11	4320.87	3344.74	2649.48	1500.33	1297.89	1400.99
MASE_RS00940	MASE_00945	DeoR/GlpR family transcriptional regulator	Fe	-1.3057	0.167356	-7.80195	6.09587e-15	7.05198e-14	968.358	983.809	1039.92	2715.63	2394.35	2286.72
MASE_RS00965	MASE_00970	agglutinin biogenesis protein MshI	Fe	-1.10852	0.232484	-4.76815	1.85927e-06	9.67469e-06	273.432	276.29	251.526	478.137	629.1	620.463
MASE_RS00970	MASE_00975	agglutinin biogenesis protein MshJ	Fe	-1.05285	0.209994	-5.0137	5.33928e-07	3.0059e-06	357.731	449.649	546.382	910.782	957.542	940.585
MASE_RS00980	MASE_00985	pilus (MSHA type) biogenesis protein MshL	Fe	-1.05261	0.22078	-4.76768	1.86355e-06	9.68399e-06	3209.85	2795.41	2019.6	6363.41	5460.47	4821.62
MASE_RS00995	MASE_01000	MSHA biogenesis protein MshE	Fe	-1.18014	0.124689	-9.46473	2.94311e-21	5.18272e-20	3770.76	2924.34	2948.56	7288.11	7426.16	7138.02
MASE_RS01010	MASE_01015	agglutinin biogenesis protein MshB	Fe	-1.12507	0.172515	-6.52154	6.95885e-11	6.02142e-10	2446.83	1860.35	1649.71	4611.47	4287.61	4093.25
MASE_RS01015	MASE_01020	MSHA biogenesis protein MshA	Fe	-1.64258	0.218833	-7.50612	6.0905e-14	6.55784e-13	3761.03	3622.11	4010.68	12193	12063.1	11318.5
MASE_RS01160	MASE_01160	HAD family hydrolase	Fe	1.70692	0.125457	13.6056	3.70662e-42	1.41251e-40	2541.94	2117.14	2336.65	741.809	678.714	722.074
MASE_RS01405	MASE_01400	50S ribosomal protein L3	Fe	-1.01221	0.213025	-4.75159	2.01823e-06	1.03905e-05	61969.5	73463.9	86188.8	146246	144820	155945
MASE_RS01410	MASE_01405	50S ribosomal protein L4	Fe	-1.099	0.329134	-3.33907	0.000840591	0.00264137	14784.8	15159.1	21396.6	26996.7	34383.2	48594.8
MASE_RS01415	MASE_01410	50S ribosomal protein L23	Fe	-1.05586	0.345451	-3.05647	0.00223959	0.00633113	4500.27	4054.42	4988.24	7117.28	8194.18	12843.6
MASE_RS01425	MASE_01420	30S ribosomal protein S19	Fe	-1.08919	0.306304	-3.5559	0.000376682	0.00130148	17777.4	17166.8	22596.1	29953.7	38552.7	53912.8
MASE_RS01435	MASE_01430	30S ribosomal protein S3	Fe	-1.24721	0.400734	-3.11231	0.00185631	0.00538469	17046.8	19635	26757.9	42898.7	47911.9	59783.8
MASE_RS01445	MASE_01440	50S ribosomal protein L29	Fe	-1.04835	0.216849	-4.83447	1.33501e-06	7.12798e-06	31279.3	37535.4	39847.8	64775.1	91980.6	67976.6
MASE_RS01450	MASE_01445	30S ribosomal protein S17	Fe	-1.16378	0.31905	-3.64765	0.000264646	0.000941152	10319.1	10155.6	10708.9	18943.5	19773	31148.1
MASE_RS01455	MASE_01450	glycoside hydrolase	Fe	1.64688	0.257592	6.39336	1.62282e-10	1.32519e-09	534.975	296.876	339.243	127.194	118.08	128.589
MASE_RS01485	MASE_01480	dipeptidyl carboxypeptidase II	Fe	2.07368	0.136514	15.1903	4.10265e-52	1.89845e-50	61605.3	53942.7	48286.6	14023.8	12759.6	12135.9
MASE_RS01560	MASE_01560	nitrogen regulatory protein P-II 1	Fe	-7.11404	0.290413	-24.4963	1.61689e-132	2.73255e-130	71.33	43.3396	64.4667	10071.5	8952.28	5797.28
MASE_RS01565	MASE_01565	ammonium transporter	Fe	-4.96544	0.327416	-15.1655	5.98036e-52	2.73478e-50	400.961	328.298	259.981	14923.5	9771.89	6209.12
MASE_RS01635	MASE_01635	DUF1338 domain-containing protein	Fe	1.02057	0.184112	5.54322	2.96961e-08	1.9715e-07	9412.31	10295.3	7580.65	5297.58	4597.2	3556.42
MASE_RS01675	MASE_01675	hypothetical protein	Fe	-4.96205	0.287111	-17.2827	6.34961e-67	4.18321e-65	381.507	255.704	456.551	13918.9	12694.1	7482.42
MASE_RS01725	MASE_01725	polysaccharide biosynthesis protein CpaD	Fe	1.12122	0.235128	4.76857	1.85543e-06	9.67469e-06	5128.19	4691.51	3640.78	2343.34	2104.61	1739.99
MASE_RS01755	MASE_01755	hypothetical protein	Fe	1.05694	0.225619	4.68462	2.80482e-06	1.41039e-05	874.332	615.423	618.246	332.375	336.38	344.402
MASE_RS01760	MASE_01760	catalase	Fe	1.01855	0.194671	5.23217	1.67533e-07	1.02069e-06	1058.06	1040.15	904.648	526.415	581.471	374.975
MASE_RS01790		amino-acid N-acetyltransferase	Fe	-1.11144	0.161864	-6.86649	6.57996e-12	6.14815e-11	558.751	576.417	740.839	1323	1320.71	1409.98
MASE_RS01795	MASE_01800	argininosuccinate lyase	Fe	-1.07384	0.134679	-7.97336	1.54421e-15	1.85831e-14	2348.49	2587.38	3090.17	5418.27	5518.02	5959.14
MASE_RS01880	MASE_01885	hypothetical protein	Fe	1.02627	0.218568	4.69545	2.66014e-06	1.34635e-05	338.277	319.63	365.664	146.691	169.679	186.139
MASE_RS01960	MASE_01960	TonB-dependent receptor	Fe	-2.24375	0.210573	-10.6554	1.645e-26	3.63302e-25	2157.19	1833.27	1707.84	11436.3	9294.61	6257.68
MASE_RS01970	MASE_01970	hypothetical protein	Fe	-1.09092	0.196809	-5.54307	2.97221e-08	1.9715e-07	1918.34	1298.02	1408.76	3009.02	3595.99	3247.09
MASE_RS01975	MASE_01975	acetolactate synthase, large subunit, biosynthetic type	Fe	-1.20522	0.226575	-5.31929	1.04172e-07	6.48907e-07	3783.73	4391.39	3438.93	10311.1	8708.18	7759.38
MASE_RS01980	MASE_01980	acetolactate synthase small subunit	Fe	-1.26712	0.327069	-3.87418	0.000106986	0.000410517	4946.63	6153.14	4661.68	16642.9	13149.6	8142.45
MASE_RS01990	MASE_01990	twin-arginine translocase TatA/TatE family subunit	Fe	1.09346	0.260017	4.20532	2.60712e-05	0.000110753	13571.1	12142.7	13027.6	7029.08	5585.5	5541
MASE_RS02000	MASE_02000	twin-arginine translocase subunit TatC	Fe	1.34712	0.289981	4.64554	3.39181e-06	1.68809e-05	9302.08	7673.28	5863.3	3611.56	3061.16	2304.7
MASE_RS02055	MASE_02060	Na+/H+ antiporter NhaA	Fe	1.4729	0.365369	4.03126	5.54791e-05	0.000222088	3674.57	1915.61	1136.09	949.776	869.23	604.277
MASE_RS02080	MASE_02080	DNA starvation/stationary phase protection protein	Fe	-2.04342	0.13937	-14.6618	1.1322e-48	5.00096e-47	6533.18	6080.55	5974.27	24278.2	25309.9	27035.1
MASE_RS02090	MASE_02090	S9 family peptidase	Fe	1.2565	0.220401	5.70097	1.1913e-08	8.18127e-08	23776.7	21340.4	16961.1	9706.65	8359.89	7916.74
MASE_RS02200	MASE_02200	hypothetical protein	Fe	1.63863	0.159746	10.2577	1.09232e-24	2.24649e-23	2992.62	2480.11	2121.06	791.944	880.145	767.036
MASE_RS02205	MASE_02205	ABC transporter substrate-binding protein	Fe	1.39796	0.182833	7.64612	2.07135e-14	2.32027e-13	2224.2	2342.51	2106.26	848.578	916.859	767.036
MASE_RS02220	MASE_02220	hypothetical protein	Fe	1.79185	0.146886	12.1989	3.14894e-34	9.48831e-33	1786.49	1763.92	1812.47	453.998	520.943	573.703
MASE_RS02225	MASE_02225	serine hydroxymethyltransferase	Fe	4.08654	0.0944533	43.2652	0	0	102307	103984	95664.4	5996.68	6109.42	5667.79
MASE_RS02350	MASE_02355	peptidase S24	Fe	5.66963	0.658512	8.60977	7.32095e-18	1.03856e-16	27666.3	33123.4	21187.4	764.091	134.949	711.284
MASE_RS02355	MASE_02360	superoxide dismutase, Ni	Fe	5.33534	0.690027	7.73207	1.05809e-14	1.2061e-13	28400.1	29449.3	23477.5	699.102	186.547	1128.52
MASE_RS02360	MASE_02365	hypothetical protein	Fe	4.87773	0.641553	7.603	2.89344e-14	3.18606e-13	36720.9	39993.8	43370.2	1252.44	424.692	2407.21
MASE_RS02365	MASE_02370	hypothetical protein	Fe	5.50392	0.59793	9.20495	3.41835e-20	5.58283e-19	45951.6	38961.2	37891.6	791.016	351.264	1563.75
MASE_RS02485	MASE_02495	DNA mismatch repair protein MutH	Fe	1.03727	0.21209	4.89071	1.00473e-06	5.44686e-06	746.803	629.508	461.835	374.154	265.929	255.379
MASE_RS02505	MASE_02515	prolipoprotein diacylglyceryl transferase	Fe	1.10145	0.153691	7.16664	7.68601e-13	7.8004e-12	8318.59	7677.61	6718.28	3778.68	3581.11	3226.41
MASE_RS02535	MASE_02545	hypothetical protein	Fe	-1.70197	0.37414	-4.54902	5.38969e-06	2.58002e-05	713.3	539.578	1016.67	1438.13	2447.94	3497.97
MASE_RS02590	MASE_02600	tryptophan halogenase	Fe	-2.03949	0.25454	-8.01247	1.12428e-15	1.37858e-14	99.4296	156.023	197.627	536.628	644.977	681.61
MASE_RS02615	MASE_02630	outer membrane channel protein TolC	Fe	1.14825	0.149833	7.6635	1.80936e-14	2.04447e-13	39329.8	36683.7	32107.6	17122.9	16038.1	15620.4
MASE_RS02650	MASE_02665	HAD family phosphatase	Fe	1.00503	0.183111	5.48863	4.05059e-08	2.64616e-07	2960.19	2275.33	2726.62	1170.74	1400.1	1396.49
MASE_RS02685	MASE_02700	TonB-dependent receptor	Fe	-1.04483	0.178405	-5.85654	4.72606e-09	3.35835e-08	19983.2	21702.3	17333.1	51263.8	36975	33523.9
MASE_RS02745	MASE_02760	nitrate-and nitrite-responsive positive regulator	Fe	-1.57996	0.30468	-5.18565	2.15259e-07	1.28923e-06	273.432	202.613	187.059	870.86	770.995	340.805
MASE_RS02770	MASE_02785	nitrite reductase small subunit	Fe	-1.79164	0.737094	-2.43069	0.0150702	0.0333348	9.72681	2.16698	19.023	58.4906	9.92272	38.6665
MASE_RS02815	MASE_02830	nitrate ABC transporter ATP-binding protein	Fe	-1.19128	0.387971	-3.07054	0.00213671	0.00608455	25.9382	27.0873	43.3301	71.4885	81.3663	67.4416
MASE_RS02830	MASE_02845	DSBA oxidoreductase	Fe	1.14861	0.104889	10.9508	6.58893e-28	1.54284e-26	15058.2	15830.9	17223.2	7342.89	7239.62	7119.13
MASE_RS02845	MASE_02865	cytochrome c oxidase accessory protein CcoG	Fe	-1.79723	0.14897	-12.0644	1.62907e-33	4.77912e-32	1654.64	1502.8	1360.14	4852.86	5470.4	5377.34
MASE_RS02850	MASE_02870	hypothetical protein	Fe	1.53189	0.163966	9.3427	9.39053e-21	1.61509e-19	2974.24	3384.82	3286.75	1280.29	1123.25	932.492
MASE_RS02900	MASE_02925	phosphate ABC transporter substrate-binding protein	Fe	-1.34709	0.251867	-5.34842	8.87275e-08	5.57163e-07	6642.33	4830.2	5482.84	12021.2	15187.7	15925.2
MASE_RS02905	MASE_02930	hypothetical protein	Fe	-1.02086	0.27519	-3.70968	0.000207525	0.000753879	40407.3	34569.8	25368.2	81719.7	72021.1	49873.5
MASE_RS02925	MASE_02950	aspartyl-tRNA amidotransferase subunit B	Fe	-1.37056	0.47611	-2.87866	0.00399373	0.0104325	3857.22	6131.47	5187.99	19440.2	14303.6	5498.74
MASE_RS02960	MASE_02985	undecaprenyl-diphosphatase	Fe	1.62734	0.12171	13.3706	8.97831e-41	3.29233e-39	4577.01	4592.92	4551.77	1566.25	1524.13	1351.53
MASE_RS02975	MASE_03000	histidine kinase	Fe	-1.01158	0.124701	-8.11205	4.97747e-16	6.2613e-15	8719.55	8107.76	8521.23	17073.7	17897.6	16134.7
MASE_RS02980	MASE_03005	benzoate transporter	Fe	-1.03784	0.200991	-5.16359	2.42252e-07	1.44201e-06	186.971	191.778	160.638	375.083	345.311	386.665
MASE_RS03020	MASE_03045	hypothetical protein	Fe	-2.55114	0.136855	-18.6413	1.48665e-77	1.34386e-75	1503.33	1382.53	1461.6	9010.34	7869.71	8600.15
MASE_RS03030	MASE_03055	DUF3450 domain-containing protein	Fe	-2.52201	0.231437	-10.8972	1.18879e-27	2.73421e-26	230.201	217.782	181.775	1168.88	1082.57	1365.02
MASE_RS03035	MASE_03060	biopolymer transporter TonB	Fe	-2.52143	0.233843	-10.7826	4.1609e-27	9.40314e-26	405.284	403.058	441.756	2348.91	2241.54	2587.06
MASE_RS03040	MASE_03065	biopolymer transporter ExbB	Fe	-3.05861	0.236298	-12.9439	2.54395e-38	8.9894e-37	511.198	352.134	418.505	4272.6	3659.5	2748.02
MASE_RS03045	MASE_03070	biopolymer transporter ExbD	Fe	-2.6396	0.429217	-6.1498	7.75799e-10	5.93609e-09	38.9073	36.8387	53.8984	224.678	247.076	336.309
MASE_RS03050	MASE_03075	hypothetical protein	Fe	-1.61648	0.155933	-10.3666	3.51942e-25	7.35483e-24	149.144	156.023	144.786	489.278	428.662	461.3
MASE_RS03055	MASE_03080	hypothetical protein	Fe	-1.1973	0.220632	-5.42668	5.74134e-08	3.68869e-07	293.966	346.717	332.902	786.374	561.626	883.934
MASE_RS03085	MASE_03115	bifunctional aconitate hydratase 2/2-methylisocitrate dehydratase	Fe	-2.00217	0.208333	-9.61041	7.22588e-22	1.31864e-20	24788.2	30082	32425.7	115965	123414	110330
MASE_RS03230	MASE_03260	TonB-dependent siderophore receptor	Fe	1.18628	0.444822	2.66686	0.00765627	0.0184959	15450.5	15251.2	14978.5	7178.56	2844.84	10049.7
MASE_RS03255	MASE_03285	hypothetical protein	Fe	1.08153	0.114271	9.46461	2.9467e-21	5.18272e-20	2222.04	2282.91	2153.82	1064.9	1053.79	1027.81
MASE_RS03270	MASE_03300	ubiquinol-cytochrome c reductase iron-sulfur subunit	Fe	-1.36363	0.402602	-3.38704	0.000706504	0.00227147	17753.6	21085.8	17384.9	62765.1	49362.6	32555.4
MASE_RS03275	MASE_03305	cytochrome b	Fe	-1.32398	0.376472	-3.51682	0.000436758	0.0014801	22209.6	26130.5	15253.2	74618.2	51579.3	33012.2
MASE_RS03280	MASE_03310	cytochrome c	Fe	-2.41406	0.177505	-13.5999	4.00822e-42	1.51262e-40	3147.16	3406.49	4441.86	20394.6	18792.6	19416.9
MASE_RS03330	MASE_03360	ribosomal subunit interface protein	Fe	-2.47936	0.614444	-4.03513	5.45722e-05	0.000219361	4112.28	3056.53	5755.5	13370.2	23400.8	35301.6
MASE_RS03480	MASE_03505	IMP dehydrogenase	Fe	1.60477	0.142605	11.2532	2.23279e-29	5.45841e-28	9256.68	9557.47	7329.13	2932.89	2821.03	2841.54
MASE_RS03485	MASE_03510	hypothetical protein	Fe	1.84387	0.343969	5.36057	8.29606e-08	5.24338e-07	3157.97	2684.89	2527.94	609.973	765.042	956.771
MASE_RS03490	MASE_03515	protein translocase subunit SecDF	Fe	3.1139	0.163834	19.0064	1.50863e-80	1.43026e-78	7868.99	7496.67	6029.22	765.02	777.941	927.996
MASE_RS03495	MASE_03520	K+/H+ antiporter	Fe	1.32754	0.171617	7.73547	1.03021e-14	1.17778e-13	1289.34	1275.27	1047.32	433.573	480.26	525.145
MASE_RS03555	MASE_03585	class I fructose-bisphosphate aldolase	Fe	1.13254	0.218269	5.18874	2.11723e-07	1.27394e-06	10297.5	10327.8	13338.3	4733.1	4664.67	6093.12
MASE_RS03580	MASE_03615	hemolysin D	Fe	-1.4499	0.26439	-5.48394	4.15965e-08	2.71285e-07	9199.4	9923.69	11822.8	27428.4	25861.6	31250.6
MASE_RS03585		hydrophobe/amphiphile efflux-1 family RND transporter	Fe	-1.10837	0.167104	-6.63278	3.29433e-11	2.9437e-10	15368.4	16905.7	14023.1	35476.9	29712.6	34627.2
MASE_RS03590	MASE_03635	RND transporter	Fe	-1.37204	0.14883	-9.21883	3.00365e-20	4.94712e-19	7391.3	7378.57	7472.85	18548.9	17934.3	21088.5
MASE_RS03595	MASE_03640	hypothetical protein	Fe	-1.13147	0.257799	-4.38896	1.13892e-05	5.15964e-05	528.49	379.222	504.109	785.445	1066.69	1240.93
MASE_RS03690	MASE_03735	MarR family transcriptional regulator	Fe	-1.36074	0.160844	-8.46001	2.67348e-17	3.6335e-16	112.399	132.186	155.354	324.019	361.187	342.603
MASE_RS03695	MASE_03740	organic hydroperoxide resistance protein	Fe	-1.20733	0.271144	-4.45272	8.4788e-06	3.95643e-05	197.779	127.852	199.741	310.093	355.233	547.626
MASE_RS03710	MASE_03755	YigZ family protein	Fe	1.01972	0.261767	3.89552	9.79869e-05	0.000378604	1879.44	1793.18	1911.81	954.418	936.705	863.252
MASE_RS03715	MASE_03760	hypothetical protein	Fe	1.00323	0.316014	3.17465	0.00150018	0.00448209	1736.78	1016.31	850.749	632.255	724.359	441.518
MASE_RS03720	MASE_03765	diguanylate cyclase	Fe	-1.08954	0.282559	-3.85599	0.000115261	0.000438803	1021.32	819.119	1224.87	1612.67	2243.53	2667.09
MASE_RS03790	MASE_03835	formimidoylglutamase	Fe	1.58336	0.201045	7.87564	3.38994e-15	3.98088e-14	1241.79	1555.89	1359.09	438.215	493.159	455.905
MASE_RS03795	MASE_03840	imidazolonepropionase	Fe	1.85699	0.222728	8.33747	7.5896e-17	1.00343e-15	4412.73	5490.05	5246.11	1519.83	1532.07	1130.32
MASE_RS03800	MASE_03845	histidine utilization repressor	Fe	1.63477	0.256443	6.37479	1.83209e-10	1.48053e-09	1903.21	2339.26	2690.69	706.529	778.934	747.253
MASE_RS03805	MASE_03850	urocanate hydratase	Fe	2.47467	0.216417	11.4348	2.80319e-30	7.36217e-29	13369	16197.1	11292.2	2858.61	2529.3	1963
MASE_RS03810	MASE_03855	histidine ammonia-lyase	Fe	2.1388	0.259588	8.2392	1.7337e-16	2.24629e-15	3860.46	4533.32	3530.87	933.993	955.558	818.291
MASE_RS03830	MASE_03875	peptidase M36	Fe	-1.40606	0.213774	-6.57735	4.78904e-11	4.19256e-10	2548.43	1843.02	2173.9	6803.48	4618.03	5977.12
MASE_RS03835	MASE_03880	mechanosensitive ion channel protein MscS	Fe	1.01501	0.216208	4.6946	2.67135e-06	1.35026e-05	792.195	543.912	447.04	275.741	323.481	283.255
MASE_RS03865	MASE_03910	hypothetical protein	Fe	-1.49706	0.31503	-4.75212	2.01299e-06	1.03773e-05	171.84	201.529	345.584	553.34	728.328	748.152
MASE_RS03960	MASE_04000	transcriptional regulator	Fe	1.16382	0.314965	3.69509	0.000219809	0.000794787	3005.59	1361.95	1082.2	723.241	820.609	888.43
MASE_RS03985	MASE_04020	diguanylate cyclase	Fe	-1.13075	0.271248	-4.16868	3.06363e-05	0.000128336	861.363	827.787	936.353	1526.33	1956.76	2266.04
MASE_RS04000	MASE_04035	hypothetical protein	Fe	1.12828	0.274045	4.11712	3.83634e-05	0.000157138	6136.54	3997	4485.19	1619.17	2071.86	2996.2
MASE_RS04055		3-isopropylmalate dehydratase large subunit	Fe	-1.63386	0.23237	-7.03126	2.04675e-12	1.99391e-11	641.97	728.106	672.145	1820.64	1714.65	2801.97
MASE_RS04060	MASE_04100	3-isopropylmalate dehydrogenase	Fe	-2.00861	0.191309	-10.4993	8.69814e-26	1.86794e-24	617.112	724.855	693.281	2890.18	2175.06	3123.89
MASE_RS04065	MASE_04105	2-isopropylmalate synthase	Fe	-3.07833	0.19692	-15.6324	4.38129e-55	2.18334e-53	611.708	521.159	575.973	4991.2	3883.75	5558.09
MASE_RS04080	MASE_04125	hypothetical protein	Fe	-1.21305	0.529467	-2.29108	0.0219589	0.0461374	9.72681	10.8349	4.22733	15.7832	21.83	19.7829
MASE_RS04145	MASE_04190	phosphopyruvate hydratase	Fe	-2.1059	0.294747	-7.14478	9.01369e-13	9.07674e-12	3193.64	4065.26	5330.66	15150.9	17538.4	21504.9
MASE_RS04150	MASE_04195	CTP synthetase	Fe	-1.07254	0.152094	-7.05185	1.7655e-12	1.73734e-11	3191.48	4055.5	3741.18	8757.81	7696.06	6656.03
MASE_RS04255	MASE_04300	capsule polysaccharide transporter	Fe	-1.08888	0.15215	-7.15664	8.26761e-13	8.35929e-12	1094.81	1328.36	1285.11	2866.04	2695.01	2327.18
MASE_RS04260	MASE_04305	polysaccharide/polyol phosphate ABC transporter ATP-binding protein	Fe	-1.29352	0.173156	-7.47027	8.00296e-14	8.54602e-13	907.836	1049.9	974.399	2723.99	2562.05	1901.85
MASE_RS04270	MASE_04315	sugar transporter	Fe	-1.02367	0.122812	-8.33523	7.73451e-17	1.01912e-15	2491.15	3055.44	3088.06	6380.12	5594.43	5580.57
MASE_RS04280	MASE_04325	undecaprenyl-phosphate alpha-N-acetylglucosaminyl 1-phosphate transferase	Fe	1.14474	0.113532	10.083	6.57054e-24	1.30305e-22	9289.11	9046.06	8245.4	3689.55	4446.37	3886.43
MASE_RS04305	MASE_04350	isocitrate dehydrogenase	Fe	-1.30696	0.246336	-5.30558	1.12313e-07	6.9516e-07	16368.1	17354.3	19389.7	47407.1	43629.2	40373.2
MASE_RS04345	MASE_04390	hypothetical protein	Fe	1.34821	0.340921	3.9546	7.66633e-05	0.000301304	3184.99	2675.14	2269.02	1333.21	1076.62	783.222
MASE_RS04350	MASE_04395	N-acetyltransferase	Fe	1.46179	0.225887	6.47133	9.71447e-11	8.22661e-10	1444.97	1437.79	1006.1	525.487	487.206	399.254
MASE_RS04545	MASE_04585	type I secretion system permease/ATPase	Fe	-1.03527	0.148147	-6.98811	2.78615e-12	2.66088e-11	4531.61	3630.78	3491.77	7600.06	7705.98	8578.57
MASE_RS04565	MASE_04605	hypothetical protein	Fe	1.5527	0.173419	8.95348	3.44449e-19	5.37701e-18	25719.9	26503.3	23185.8	9417.91	8622.84	7664.06
MASE_RS04575	MASE_04615	hypothetical protein	Fe	1.03806	0.193718	5.35864	8.38527e-08	5.29116e-07	2550.59	1830.02	1520.78	870.86	941.666	1061.08
MASE_RS04775	MASE_04815	flagellin	Fe	1.4137	0.197158	7.17038	7.47908e-13	7.61026e-12	26043	21284.1	20340.8	8812.58	8326.15	8260.24
MASE_RS04825	MASE_04865	flagellar hook-length control protein FliK	Fe	1.0581	0.302444	3.4985	0.000467882	0.00156781	33080.9	24575.7	15529.1	14152.9	11234.5	9761.04
MASE_RS04955	MASE_05000	hypothetical protein	Fe	-1.02149	0.220988	-4.62239	3.79351e-06	1.87839e-05	1161.81	1435.62	1890.67	2646.93	3308.23	3156.27
MASE_RS04960	MASE_05005	hypothetical protein	Fe	-1.4475	0.229699	-6.30172	2.94365e-10	2.33509e-09	403.122	326.131	396.312	884.786	936.705	1248.12
MASE_RS05000	MASE_05045	peptidase M13	Fe	1.02926	0.144948	7.10091	1.23936e-12	1.22892e-11	95594	92696.9	93425	48685.5	44399.2	44944.9
MASE_RS05005	MASE_05050	hypothetical protein	Fe	2.28003	0.230638	9.88576	4.79943e-23	9.32769e-22	30844.8	22503	16535.2	5478.62	4587.27	4322.56
MASE_RS05050	MASE_05080	oxaloacetate decarboxylase	Fe	-1.07311	0.201514	-5.32524	1.00821e-07	6.29039e-07	416.091	447.482	329.731	971.13	733.289	805.702
MASE_RS05055	MASE_05085	glutaconyl-CoA decarboxylase subunit beta	Fe	-1.53082	0.218393	-7.00947	2.39229e-12	2.31314e-11	100.51	154.939	183.889	385.295	397.901	486.479
MASE_RS05130	MASE_05160	amino acid dehydrogenase	Fe	1.21296	0.131197	9.24533	2.34521e-20	3.89565e-19	34426.4	35098.6	28818.7	14921.6	12664.4	14837.1
MASE_RS05135	MASE_05165	hypothetical protein	Fe	-1.20329	0.300561	-4.0035	6.24133e-05	0.000248058	1689.22	1507.14	2099.92	3531.72	4160.6	4503.3
MASE_RS05155	MASE_05185	TonB-dependent receptor	Fe	-2.01451	0.140947	-14.2927	2.43032e-46	9.73881e-45	241266	286108	265844	1.19597e+06	1.06471e+06	944249
MASE_RS05160	MASE_05190	prolyl 4-hydroxylase subunit alpha	Fe	-1.41211	0.191368	-7.37905	1.59422e-13	1.68389e-12	742.48	963.223	1005.05	2368.4	2406.26	2439.59
MASE_RS05215	MASE_05245	hypothetical protein	Fe	-1.31512	0.383109	-3.43276	0.000597462	0.00195154	32587	32190.5	49862.4	69051.4	93628.8	122571
MASE_RS05240	MASE_05270	transporter	Fe	1.0116	0.208582	4.84989	1.2353e-06	6.64126e-06	1799.46	2121.47	2325.03	1088.11	1018.07	991.841
MASE_RS05310	MASE_05335	transcriptional regulator	Fe	1.01197	0.267422	3.78416	0.000154231	0.000572585	3228.22	1620.9	1479.56	988.77	1145.08	1004.43
MASE_RS05380	MASE_05405	GGDEF domain-containing protein	Fe	-2.10488	0.154848	-13.5932	4.39688e-42	1.64333e-40	626.839	669.597	484.029	2600.51	2629.52	2427.9
MASE_RS05385	MASE_05410	hypothetical protein	Fe	-1.21362	0.199623	-6.07954	1.20528e-09	9.07928e-09	148.064	119.184	137.388	293.381	287.759	356.991
MASE_RS05420	MASE_05445	oxidoreductase	Fe	1.07725	0.250873	4.29402	1.75464e-05	7.67188e-05	503.633	617.59	508.336	320.306	277.836	174.449
MASE_RS05430	MASE_05455	hypothetical protein	Fe	1.62278	0.430441	3.77003	0.000163226	0.000603673	5407.03	1839.77	1194.22	804.942	890.068	1045.79
MASE_RS05475	MASE_05495	hypothetical protein	Fe	1.23243	0.173916	7.08631	1.37732e-12	1.36225e-11	1841.61	1774.76	1585.25	653.609	787.864	772.431
MASE_RS05490	MASE_05515	endonuclease SmrB	Fe	-3.63411	0.20307	-17.8958	1.27148e-71	9.8845e-70	983.489	974.058	1626.46	15728.4	15244.3	13529.7
MASE_RS05525	MASE_05550	superoxide dismutase [Fe]	Fe	-2.27614	0.200246	-11.3667	6.12402e-30	1.55582e-28	5780.97	4283.04	4838.17	19807	28841.4	23535.3
MASE_RS05555	MASE_05585	(2Fe-2S)-binding protein	Fe	1.36216	0.303152	4.49333	7.0118e-06	3.32377e-05	1460.1	2229.82	3120.82	754.807	646.961	1247.22
MASE_RS05560	MASE_05590	peroxidase	Fe	-1.33464	0.20466	-6.52128	6.97102e-11	6.02142e-10	8080.82	6946.26	8517	16248.3	19781.9	23351
MASE_RS05570	MASE_05600	OmpA family protein	Fe	1.31568	0.256417	5.13102	2.88179e-07	1.69875e-06	20952.6	14358.4	11089.3	6796.98	6417.02	5426.8
MASE_RS05680	MASE_05705	YIP1 family protein	Fe	1.30719	0.204873	6.38049	1.76521e-10	1.43244e-09	1366.08	1808.35	2188.7	714.885	721.382	731.067
MASE_RS05750	MASE_05780	DUF4381 domain-containing protein	Fe	1.41179	0.307288	4.59436	4.34077e-06	2.12885e-05	406.365	425.812	373.061	135.55	131.972	185.24
MASE_RS05755	MASE_05785	DUF58 domain-containing protein	Fe	1.52449	0.175745	8.67443	4.15623e-18	6.05066e-17	1716.24	1617.65	1306.24	614.615	488.198	509.858
MASE_RS05760	MASE_05790	MoxR family ATPase	Fe	1.82285	0.311432	5.85313	4.82393e-09	3.42164e-08	5796.1	3857.23	2042.86	1340.64	905.944	1059.28
MASE_RS05800	MASE_05840	membrane protein	Fe	1.2585	0.1963	6.41111	1.44467e-10	1.19224e-09	1541.16	1970.87	1189.99	687.961	707.49	570.106
MASE_RS05840	MASE_05885	AcrB/AcrD/AcrF family protein	Fe	1.36268	0.17818	7.64774	2.04549e-14	2.29792e-13	21625.9	17829.9	13770.5	7562	6420	6715.38
MASE_RS05845	MASE_05890	hemolysin D	Fe	1.19957	0.141191	8.49609	1.96085e-17	2.69322e-16	9570.1	8212.86	8612.12	3657.05	3694.23	4140.91
MASE_RS05850	MASE_05895	ABC transporter permease	Fe	1.24029	0.253253	4.89743	9.70972e-07	5.29336e-06	4163.08	2814.91	2059.76	1467.84	1119.28	1238.23
MASE_RS05890	MASE_05935	enoyl-CoA hydratase/isomerase family protein	Fe	1.14912	0.213398	5.38489	7.24882e-08	4.61904e-07	751.126	787.698	968.058	340.731	385.002	404.649
MASE_RS05920	MASE_05965	hypothetical protein	Fe	1.103	0.433874	2.54221	0.0110155	0.0253656	9759.24	9485.96	6036.62	5788.71	3668.43	2312.8
MASE_RS05945	MASE_05990	anti-sigma factor antagonist	Fe	-1.0443	0.26116	-3.99871	6.3688e-05	0.00025235	2424.14	1976.29	2756.22	4084.13	5044.71	5630.92
MASE_RS05960	MASE_06005	TerB family tellurite resistance protein	Fe	1.72181	0.25922	6.64228	3.08858e-11	2.7662e-10	5708.56	3133.45	2684.35	1206.02	1022.04	1266.1
MASE_RS05975	MASE_06020	calcium-binding protein	Fe	1.28317	0.32644	3.9308	8.46621e-05	0.000330072	1245.03	589.419	700.679	241.39	353.249	446.913
MASE_RS05980	MASE_06025	two-component sensor histidine kinase	Fe	1.12207	0.273112	4.10844	3.98334e-05	0.00016281	6456.44	4338.3	3350.16	2533.66	2287.19	1677.95
MASE_RS06035	MASE_06080	Tol-Pal system subunit TolQ	Fe	1.41429	0.117448	12.0419	2.14064e-33	6.20947e-32	3675.65	3853.98	3637.61	1409.34	1350.48	1429.76
MASE_RS06040	MASE_06085	protein TolR	Fe	1.16805	0.125646	9.29636	1.45336e-20	2.45618e-19	1648.15	1624.15	1594.76	727.883	721.382	716.679
MASE_RS06045	MASE_06090	protein TolA	Fe	1.16501	0.125842	9.25771	2.0886e-20	3.4993e-19	4069.05	3610.19	3645.01	1827.13	1581.68	1641.08
MASE_RS06100	MASE_06130	porin	Fe	1.78125	0.28172	6.32275	2.56945e-10	2.05081e-09	12752.9	10257.4	7111.42	3684.91	2777.37	2301.11
MASE_RS06115	MASE_06145	cytochrome b	Fe	-1.48599	0.18569	-8.00256	1.2186e-15	1.48953e-14	815.972	701.018	672.145	1987.75	2027.21	2116.77
MASE_RS06160	MASE_06190	TonB-dependent siderophore receptor	Fe	-3.41868	0.478996	-7.13717	9.52708e-13	9.54427e-12	3500.57	4219.11	5147.83	48947.3	18934.5	69718.4
MASE_RS06165	MASE_06195	N-acetyltransferase	Fe	-1.03451	0.198342	-5.2158	1.83022e-07	1.11157e-06	506.875	621.924	700.679	1249.66	1316.74	1181.58
MASE_RS06235	MASE_06265	hypothetical protein	Fe	1.49973	0.38239	3.92198	8.78246e-05	0.000341716	1631.94	507.074	488.256	343.516	249.06	336.309
MASE_RS06240	MASE_06270	adenosylmethionine--8-amino-7-oxononanoate aminotransferase BioA	Fe	2.08487	0.161019	12.948	2.4115e-38	8.59954e-37	2372.26	2652.38	2539.57	650.824	565.595	566.509
MASE_RS06245	MASE_06275	biotin synthase BioB	Fe	2.06603	0.201061	10.2756	9.07492e-25	1.87629e-23	5113.06	8126.18	8227.43	1806.71	1677.93	1641.98
MASE_RS06250	MASE_06280	8-amino-7-oxononanoate synthase	Fe	1.22337	0.208524	5.86678	4.44335e-09	3.16905e-08	3837.77	4661.18	5081.25	1656.31	1965.69	2194.1
MASE_RS06255	MASE_06285	methyltransferase	Fe	1.5286	0.153247	9.97474	1.96612e-23	3.84035e-22	2961.27	3912.48	3899.71	1340.64	1267.13	1126.72
MASE_RS06260	MASE_06290	dethiobiotin synthase	Fe	1.35271	0.127467	10.6122	2.61428e-26	5.70882e-25	1373.64	1646.91	1658.17	619.258	622.155	590.788
MASE_RS06285	MASE_06315	3-deoxy-7-phosphoheptulonate synthase class II	Fe	-1.57656	0.136023	-11.5904	4.61089e-31	1.24462e-29	1816.75	2240.66	2234.14	5767.36	6062.78	6934.79
MASE_RS06325	MASE_06355	GTP 3',8-cyclase MoaA	Fe	1.26085	0.212792	5.92528	3.11771e-09	2.24834e-08	11719.7	9137.08	6943.38	4443.43	3600.96	3556.42
MASE_RS06400	MASE_06410	ABC transporter permease	Fe	1.34019	0.167821	7.98581	1.39602e-15	1.69044e-14	4450.56	3926.57	3295.2	1654.45	1406.05	1549.36
MASE_RS06435	MASE_06445	general stress protein	Fe	2.09878	0.726215	2.89002	0.00385214	0.0101308	4185.77	712.937	528.416	479.994	394.924	392.06
MASE_RS06440	MASE_06450	hypothetical protein	Fe	2.27495	0.248071	9.17059	4.70455e-20	7.5878e-19	5812.31	5479.21	5699.49	980.414	1176.83	1353.33
MASE_RS06445	MASE_06455	tryptophan synthase subunit alpha	Fe	2.58208	0.173734	14.8622	5.79574e-50	2.61954e-48	35866	41368.8	28614.8	6278.92	5901.04	5496.94
MASE_RS06450	MASE_06460	tryptophan synthase subunit beta	Fe	2.6176	0.146597	17.8558	2.60672e-71	1.98673e-69	43677.7	51100.7	38284.8	7317.82	6775.23	7587.63
MASE_RS06455	MASE_06465	bifunctional indole-3-glycerol phosphate synthase/phosphoribosylanthranilate isomerase	Fe	2.89823	0.277372	10.4489	1.48198e-25	3.13068e-24	46433.6	51523.2	33010.1	7208.27	5716.48	4642.68
MASE_RS06460	MASE_06470	anthranilate phosphoribosyltransferase	Fe	2.58969	0.107452	24.101	2.44188e-128	3.65061e-126	25644.2	28162.1	26289.7	4163.04	4380.88	4761.38
MASE_RS06465	MASE_06475	glutamine amidotransferase	Fe	2.89799	0.269734	10.7439	6.33266e-27	1.42283e-25	18168.6	23563.8	14117.2	2973.74	2266.35	2252.55
MASE_RS06470	MASE_06480	anthranilate synthase component I	Fe	3.17618	0.208036	15.2675	1.25977e-52	6.12089e-51	76109.1	97233.5	64224.7	10377	8754.82	7150.61
MASE_RS06500	MASE_06515	2,5-didehydrogluconate reductase B	Fe	1.42601	0.378825	3.76429	0.000167023	0.000615957	758.691	606.755	878.227	154.118	298.674	382.169
MASE_RS06520	MASE_06540	DUF445 domain-containing protein	Fe	1.07057	0.219918	4.86805	1.12704e-06	6.0929e-06	1400.66	1117.08	858.147	596.975	553.688	456.804
MASE_RS06540	MASE_06560	DNA starvation/stationary phase protection protein	Fe	2.723	0.865595	3.14581	0.00165628	0.00489207	35353.7	4268.95	3412.51	1805.78	2900.41	1811.93
MASE_RS06605	MASE_06625	nucleotide exchange factor GrpE	Fe	-2.06666	0.345842	-5.97574	2.29055e-09	1.67988e-08	1368.24	847.29	1523.95	3620.85	4567.43	7477.02
MASE_RS06610	MASE_06630	molecular chaperone DnaK	Fe	-2.29562	0.212559	-10.7999	3.44455e-27	7.82979e-26	7267.01	5628.73	5874.93	25548.3	30588.8	36020.1
MASE_RS06615	MASE_06635	molecular chaperone DnaJ	Fe	-1.9985	0.269326	-7.42039	1.16773e-13	1.24016e-12	1454.7	988.143	1177.31	3528.93	4651.77	6284.66
MASE_RS06635	MASE_06660	propionyl-CoA synthetase	Fe	-2.17781	0.229696	-9.48123	2.51297e-21	4.46024e-20	2016.69	1835.43	1745.89	10777.1	7320.98	7230.64
MASE_RS06650	MASE_06675	carbamoyl-phosphate synthase small subunit	Fe	-1.21558	0.186878	-6.50469	7.78517e-11	6.63618e-10	5157.37	6647.21	7352.38	14793.5	13690.4	16005.2
MASE_RS06655	MASE_06680	carbamoyl phosphate synthase large subunit	Fe	-1.6912	0.205787	-8.21821	2.06569e-16	2.65872e-15	21709.2	27274.7	25513	87513.1	75505	77550.6
MASE_RS06660	MASE_06685	transcription elongation factor GreA	Fe	-1.38472	0.340012	-4.07257	4.64962e-05	0.000188261	766.257	872.21	1194.22	1745.43	2385.42	3265.97
MASE_RS06690		molecular chaperone	Fe	-1.65556	0.400823	-4.13041	3.62117e-05	0.000149105	4637.53	1752	1897.01	5708.87	9074.33	11323
MASE_RS06735	MASE_06765	2-octaprenyl-3-methyl-6-methoxy-1,4-benzoquinol hydroxylase	Fe	-1.39811	0.211199	-6.61991	3.59428e-11	3.18972e-10	1399.58	1673.99	1183.65	3702.55	3727.97	3789.32
MASE_RS06755	MASE_06790	hypothetical protein	Fe	1.0173	0.382645	2.65859	0.00784689	0.018851	137.256	83.4288	165.923	57.5622	38.6986	94.4182
MASE_RS06770	MASE_06805	ligand-gated channel	Fe	-1.24232	0.145297	-8.55018	1.22896e-17	1.70606e-16	25062.8	23789.1	20336.6	59878.6	51872	51933.6
MASE_RS06785	MASE_06820	cupin	Fe	1.22143	0.311917	3.9159	9.00676e-05	0.000350093	3856.14	3038.11	1875.88	1445.55	1295.91	1019.72
MASE_RS06830	MASE_06845	50S ribosomal protein L25/general stress protein Ctc	Fe	-1.08133	0.203574	-5.31175	1.0858e-07	6.75279e-07	25048.7	26999.5	28111.7	62481.9	56049.5	51086.5
MASE_RS06905	MASE_06915	alpha/beta hydrolase	Fe	-1.06042	0.158795	-6.67792	2.42358e-11	2.18572e-10	407.445	500.573	426.96	881.073	1013.11	890.229
MASE_RS06910	MASE_06920	DUF423 domain-containing protein	Fe	-1.04888	0.271964	-3.8567	0.000114927	0.000437961	162.114	127.852	239.901	298.024	424.692	374.076
MASE_RS06920	MASE_06930	elongation factor G	Fe	-1.05222	0.175159	-6.00722	1.88732e-09	1.39733e-08	66716.2	82415.7	80615.1	149259	153628	173544
MASE_RS06925	MASE_06935	cyanate hydratase	Fe	-2.12499	0.474135	-4.48183	7.40049e-06	3.49523e-05	18.3729	8.66792	23.2503	50.1348	81.3663	88.1237
MASE_RS06940	MASE_06955	transglutaminase	Fe	1.58518	0.205218	7.72435	1.12426e-14	1.27777e-13	3995.56	3426	2288.04	1060.26	1207.6	968.461
MASE_RS06950	MASE_06965	MoxR family ATPase	Fe	1.32788	0.291419	4.55661	5.1986e-06	2.49777e-05	7297.27	5194.25	3934.58	2682.21	2195.9	1665.36
MASE_RS07030	MASE_07045	4-hydroxyphenylpyruvate dioxygenase	Fe	-1.10887	0.141484	-7.83744	4.59837e-15	5.36752e-14	1722.73	1701.08	1873.76	4137.98	4010.76	3277.66
MASE_RS07105	MASE_07120	(2Fe-2S)-binding protein	Fe	-1.61247	0.373478	-4.31743	1.57857e-05	6.98054e-05	15.1306	35.7552	15.8525	95.6275	49.6136	58.4494
MASE_RS07135	MASE_07150	5-hydroxyisourate hydrolase	Fe	-1.31131	0.313737	-4.17964	2.91971e-05	0.000122957	175.083	133.269	169.093	310.093	430.646	444.215
MASE_RS07140	MASE_07155	OHCU decarboxylase	Fe	-1.29351	0.378936	-3.41353	0.000641282	0.00207722	132.933	110.516	110.967	252.531	279.821	336.309
MASE_RS07150	MASE_07165	xanthine dehydrogenase molybdopterin binding subunit	Fe	-1.43553	0.165677	-8.66463	4.53e-18	6.57018e-17	2590.57	2097.64	2075.62	5522.26	6395.19	6377.28
MASE_RS07155	MASE_07170	xanthine dehydrogenase small subunit	Fe	-2.28119	0.217828	-10.4724	1.15671e-25	2.45691e-24	1085.08	875.46	889.852	4331.09	4536.67	4987.08
MASE_RS07190	MASE_07205	two-component system response regulator	Fe	-1.784	0.222992	-8.00028	1.24134e-15	1.50784e-14	974.843	629.508	716.532	2244.92	2574.95	3172.45
MASE_RS07205	MASE_07220	purine nucleoside permease	Fe	-1.09693	0.21094	-5.20022	1.99058e-07	1.20332e-06	273.432	209.114	160.638	499.491	472.321	403.75
MASE_RS07210	MASE_07225	TonB-dependent receptor	Fe	-1.32219	0.298279	-4.43274	9.30424e-06	4.31056e-05	904.594	854.874	790.51	2875.32	2305.05	1195.96
MASE_RS07215	MASE_07230	xanthine transporter	Fe	-1.15738	0.224263	-5.16082	2.45876e-07	1.45912e-06	378.265	308.795	350.868	785.445	898.006	632.152
MASE_RS07255	MASE_07270	DUF924 domain-containing protein	Fe	1.17219	0.283773	4.13073	3.61617e-05	0.000149057	2963.44	2875.58	2586.07	1589.46	1286.98	862.353
MASE_RS07315	MASE_07335	undecaprenyl-phosphate glucose phosphotransferase	Fe	1.46793	0.320323	4.58266	4.59107e-06	2.23908e-05	21473.6	9496.79	7079.71	4510.27	5092.34	4152.6
MASE_RS07610	MASE_07625	enoyl-CoA hydratase	Fe	1.02894	0.236088	4.35829	1.31081e-05	5.87671e-05	11898.1	11068.9	7616.58	5793.35	5152.87	4042
MASE_RS07620	MASE_07635	isovaleryl-CoA dehydrogenase	Fe	1.29722	0.172732	7.51003	5.91151e-14	6.38278e-13	17459.6	18574.3	19900.1	6897.25	7957.03	7905.95
MASE_RS07625	MASE_07640	MerR family transcriptional regulator	Fe	2.01699	0.170769	11.8112	3.41567e-32	9.5516e-31	6433.75	7523.76	6851.44	1624.74	1880.36	1636.58
MASE_RS07635	MASE_07650	alpha/beta hydrolase	Fe	1.2737	0.141194	9.02097	1.8643e-19	2.95777e-18	3066.11	3104.2	2522.66	1262.65	1251.26	1081.76
MASE_RS07780	MASE_07775	invasin	Fe	1.23351	0.347067	3.55409	0.000379283	0.0013093	64394.7	72619.9	45971.1	33324.8	24525	19970.8
MASE_RS07820	MASE_07815	formate dehydrogenase oxidoreductase	Fe	1.63392	0.168003	9.72557	2.34598e-22	4.38404e-21	8211.59	9930.19	7558.46	3150.14	2683.1	2447.68
MASE_RS07850	MASE_07845	haloacid dehalogenase	Fe	1.00028	0.175518	5.69901	1.20502e-08	8.2463e-08	993.216	1001.15	851.806	483.708	483.236	455.905
MASE_RS07855	MASE_07850	DNA-binding response regulator	Fe	1.13249	0.198311	5.71068	1.12524e-08	7.76876e-08	1091.56	969.724	1138.21	576.55	458.43	424.432
MASE_RS07860	MASE_07855	two-component sensor histidine kinase	Fe	2.16966	0.223838	9.69303	3.22807e-22	5.97501e-21	1334.73	866.792	733.441	207.038	222.269	223.007
MASE_RS07905	MASE_07900	ketoacyl-ACP synthase III	Fe	-1.07826	0.158417	-6.80649	1.00008e-11	9.25554e-11	6007.93	8818.53	8698.78	17914.8	15955.7	15802.9
MASE_RS07915	MASE_07910	beta-ketoacyl-ACP reductase	Fe	-1.53391	0.305025	-5.02879	4.93576e-07	2.79262e-06	893.786	1322.94	1110.73	2760.2	2764.47	4110.34
MASE_RS07925	MASE_07920	beta-ketoacyl-[acyl-carrier-protein] synthase II	Fe	-1.39562	0.260203	-5.3636	8.15795e-08	5.17291e-07	1385.53	1651.24	2074.56	3497.37	4651.77	5299.11
MASE_RS07960	MASE_07955	NAD(P)-dependent oxidoreductase	Fe	2.46603	0.378466	6.51587	7.22718e-11	6.21505e-10	2391.72	826.703	698.566	249.746	216.315	242.79
MASE_RS08020	MASE_08015	hypothetical protein	Fe	1.58895	0.195588	8.12397	4.51183e-16	5.71253e-15	45638.2	66447.2	66047.7	21964.6	20732.5	16516.9
MASE_RS08025	MASE_08020	hypothetical protein	Fe	1.45522	0.246042	5.91452	3.32837e-09	2.39581e-08	37407.2	47034.3	75334.1	19935.1	19345.3	18989.7
MASE_RS08055	MASE_08050	transcriptional repressor	Fe	-3.03251	0.152205	-19.9238	2.52984e-88	2.6577e-86	407.445	421.478	492.483	3958.79	3616.83	3238.09
MASE_RS08060	MASE_08055	dihydroorotase	Fe	-2.82081	0.149478	-18.8711	1.97273e-79	1.82571e-77	845.152	1171.25	1205.84	7556.43	7600.8	7611.01
MASE_RS08065	MASE_08060	GTP-binding protein	Fe	-1.43322	0.119203	-12.0233	2.67966e-33	7.71542e-32	2082.62	2087.89	1958.31	6125.73	5449.56	4975.39
MASE_RS08070	MASE_08065	FAD-binding oxidoreductase	Fe	-2.88747	0.119551	-24.1526	7.00481e-129	1.08911e-126	2566.8	3022.94	2821.74	22604.3	19418.8	20219
MASE_RS08075	MASE_08070	X-Pro dipeptidyl-peptidase	Fe	-2.77968	0.145546	-19.0983	2.61051e-81	2.60181e-79	3461.66	3600.44	4022.3	24697.9	23580.4	27839
MASE_RS08090	MASE_08085	entericidin, EcnA/B family	Fe	1.28282	0.480544	2.66951	0.00759623	0.0183851	502.552	111.6	140.559	83.558	105.181	121.395
MASE_RS08095	MASE_08090	mechanosensitive ion channel protein	Fe	1.76694	0.751685	2.35064	0.0187409	0.0401626	2843.47	291.459	444.926	172.687	399.886	479.285
MASE_RS08170	MASE_08155	hypothetical protein	Fe	1.04627	0.208659	5.01424	5.32438e-07	3.00375e-06	2592.74	2963.35	3098.63	1268.22	1429.86	1492.71
MASE_RS08175	MASE_08160	hydrolase	Fe	1.35657	0.325343	4.16965	3.05073e-05	0.000128058	19642.8	7631.02	6492.12	4265.17	4483.08	4437.66
MASE_RS08180	MASE_08165	prolyl 4-hydroxylase subunit alpha	Fe	1.25877	0.188937	6.66238	2.69424e-11	2.4186e-10	697.088	485.404	554.836	253.459	223.261	249.084
MASE_RS08190	MASE_08175	nuclease	Fe	-1.71997	0.153253	-11.2231	3.14097e-29	7.63058e-28	898.109	901.464	879.284	3024.8	2700.96	3098.72
MASE_RS08205	MASE_08195	alkyl hydroperoxide reductase subunit F	Fe	-1.10587	0.202718	-5.45523	4.89101e-08	3.16856e-07	396.638	471.318	568.575	875.502	965.481	1250.82
MASE_RS08210	MASE_08200	TonB-dependent siderophore receptor	Fe	2.5427	0.475691	5.34528	9.02763e-08	5.65974e-07	26517.5	31522	31061.3	5444.27	1999.43	7847.5
MASE_RS08215	MASE_08205	hypothetical protein	Fe	2.7626	0.73894	3.7386	0.000185049	0.00067793	5853.38	6518.28	5572.67	1120.61	328.442	1195.06
MASE_RS08220	MASE_08210	PepSY domain-containing protein	Fe	2.4112	0.607047	3.97201	7.12698e-05	0.000281244	15266.8	15303.2	13308.7	3087.93	1193.7	3967.36
MASE_RS08365	MASE_08355	TonB-dependent siderophore receptor	Fe	-1.93715	0.208794	-9.2778	1.73008e-20	2.91117e-19	8420.18	8764.35	9624.56	30690.9	26443.1	45530.3
MASE_RS08370	MASE_08360	hypothetical protein	Fe	-1.952	0.211086	-9.24744	2.2994e-20	3.83595e-19	1367.16	1513.64	1643.37	6175.86	4342.18	6986.05
MASE_RS08375	MASE_08365	delta 1-pyrroline-5-carboxylate reductase	Fe	-1.62681	0.253813	-6.40948	1.46017e-10	1.20247e-09	1574.66	1675.08	1983.67	5967.9	3918.48	6275.66
MASE_RS08380	MASE_08370	ABC transporter ATP-binding protein	Fe	-1.40466	0.267921	-5.24284	1.58128e-07	9.67343e-07	469.049	429.062	777.828	1421.41	1139.13	1876.67
MASE_RS08420	MASE_08410	TonB-dependent receptor	Fe	-1.67286	0.116025	-14.4182	3.9779e-47	1.68066e-45	1728.13	1617.65	1484.85	5543.61	5141.95	4716.41
MASE_RS08430	MASE_08420	hypothetical protein	Fe	-4.07214	0.383648	-10.6143	2.55802e-26	5.61754e-25	126.449	123.518	109.91	1275.65	2154.22	2623.03
MASE_RS08445	MASE_08435	phosphoenolpyruvate synthase	Fe	1.15996	0.159615	7.26725	3.66883e-13	3.83354e-12	25952.2	25691.7	24186.6	11014.8	10274	12646.6
MASE_RS08455	MASE_08445	twin-arginine translocation pathway signal protein	Fe	-2.29705	0.244671	-9.38832	6.09635e-21	1.05788e-19	4360.85	4238.61	3098.63	24691.4	17311.2	15487.3
MASE_RS08460	MASE_08450	(2Fe-2S)-binding protein	Fe	-1.04147	0.1623	-6.41694	1.39036e-10	1.14986e-09	4438.67	3956.91	4376.34	9170.03	9906.84	7212.65
MASE_RS08510	MASE_08500	isocitrate dehydrogenase, NADP-dependent	Fe	-1.01303	0.116703	-8.68047	3.94145e-18	5.75955e-17	50811.8	50709.5	47905.1	104205	92714.9	104644
MASE_RS08575	MASE_08565	NAD(P)H nitroreductase	Fe	1.31709	0.127016	10.3695	3.41272e-25	7.17041e-24	2664.07	2500.7	2340.88	1096.47	952.581	963.066
MASE_RS08670	MASE_08660	hypothetical protein	Fe	2.05645	0.490594	4.19175	2.76807e-05	0.000117206	6163.56	1155	1260.8	561.695	758.096	742.757
MASE_RS08730	MASE_08715	hemerythrin	Fe	2.21884	0.761387	2.91421	0.00356591	0.00944831	12469.8	1499.55	1585.25	738.096	1525.12	1078.17
MASE_RS08735	MASE_08720	glutamate dehydrogenase	Fe	1.51446	0.19942	7.59432	3.09413e-14	3.37834e-13	603.062	462.65	644.667	220.036	181.586	196.929
MASE_RS08740	MASE_08725	hypothetical protein	Fe	2.11954	0.304907	6.95143	3.61602e-12	3.43655e-11	2626.24	1502.8	1101.22	425.217	418.739	359.688
MASE_RS08755	MASE_08740	haloacid dehalogenase	Fe	1.45705	0.423979	3.43661	0.00058905	0.0019273	8292.65	5238.68	2767.84	2811.26	1791.05	1334.44
MASE_RS08925	MASE_08915	hypothetical protein	Fe	1.3237	0.173385	7.63447	2.26753e-14	2.52547e-13	807.326	1165.84	1110.73	450.285	396.909	384.867
MASE_RS09015	MASE_09010	hypothetical protein	Fe	-1.00025	0.272376	-3.67232	0.000240356	0.000862661	587.932	672.848	747.18	1695.3	1320.71	1000.83
MASE_RS09040	MASE_09035	hypothetical protein	Fe	1.20132	0.278967	4.30632	1.6599e-05	7.29866e-05	1610.33	1189.67	662.633	471.638	517.966	516.153
MASE_RS09085	MASE_09080	citrate (Si)-synthase	Fe	-1.21104	0.128402	-9.43162	4.03786e-21	7.0699e-20	28545	33361.8	31839.2	72747.4	73903.4	70374.8
MASE_RS09090	MASE_09085	succinate dehydrogenase, cytochrome b556 subunit	Fe	-1.47362	0.238428	-6.18055	6.38785e-10	4.9363e-09	13447.9	16955.5	12629.1	49390.2	41693.3	28425.3
MASE_RS09095	MASE_09090	succinate dehydrogenase, hydrophobic membrane anchor protein	Fe	-1.44785	0.287163	-5.04191	4.60918e-07	2.62696e-06	9763.56	9963.78	5510.32	28576.8	23569.4	16702.1
MASE_RS09100	MASE_09095	succinate dehydrogenase flavoprotein subunit	Fe	-2.08278	0.182523	-11.4111	3.68065e-30	9.53779e-29	20425.2	22698	21457.9	87092.5	95519.1	90969.7
MASE_RS09105	MASE_09100	succinate dehydrogenase iron-sulfur subunit	Fe	-2.06022	0.283019	-7.27945	3.35173e-13	3.51164e-12	11836.5	11752.6	15875.7	45416.6	59348.8	59823.4
MASE_RS09235	MASE_09230	2-hydroxyacid dehydrogenase	Fe	-1.05868	0.138773	-7.62889	2.36778e-14	2.62959e-13	790.033	967.557	913.102	1815.99	2021.26	1726.5
MASE_RS09255	MASE_09250	acyl-CoA dehydrogenase	Fe	1.91139	0.296349	6.44979	1.12006e-10	9.40316e-10	13579.7	19355.5	13024.4	5416.41	3658.51	3142.78
MASE_RS09260	MASE_09255	enoyl-CoA hydratase	Fe	1.41419	0.19851	7.12402	1.04822e-12	1.04473e-11	17721.2	21045.7	15757.4	7498.87	7187.03	5773
MASE_RS09295	MASE_09290	histidine kinase	Fe	-1.49015	0.134427	-11.0852	1.47994e-28	3.50763e-27	1309.88	1260.1	1138.21	3597.64	3169.32	3649.04
MASE_RS09300	MASE_09295	phospholipase	Fe	3.08956	0.839425	3.68057	0.000232714	0.000837555	36936	4540.91	2311.29	1916.26	1990.5	1237.33
MASE_RS09305	MASE_09300	endonuclease	Fe	1.98081	0.470444	4.2105	2.54801e-05	0.000108717	1660.04	368.387	377.289	128.122	213.338	267.968
MASE_RS09355	MASE_09350	hypothetical protein	Fe	2.13697	0.672124	3.17943	0.00147567	0.00441339	1987.51	243.785	380.459	181.042	201.431	211.317
MASE_RS09405	MASE_09400	sensor histidine kinase	Fe	1.32105	0.297279	4.4438	8.83849e-06	4.10948e-05	61548	33128.8	23173.1	17566.7	15799.9	13802.1
MASE_RS09420	MASE_09415	hypothetical protein	Fe	1.23173	0.384717	3.20165	0.00136641	0.00411786	2975.32	2013.13	1287.22	1178.17	945.635	548.525
MASE_RS09440	MASE_09435	rhodanese domain-containing protein	Fe	1.01044	0.211431	4.77903	1.76146e-06	9.23992e-06	1976.7	2402.1	2440.22	1173.53	1075.62	1135.72
MASE_RS09505	MASE_09500	L-serine ammonia-lyase	Fe	2.05222	0.139712	14.689	7.58656e-49	3.38953e-47	24251.1	28261.8	23154.1	6650.29	6152.09	5442.09
MASE_RS09530	MASE_09525	peptidase	Fe	-1.58006	0.196102	-8.05737	7.79557e-16	9.65013e-15	9292.35	10987.7	10935	30386.3	29930.9	33010.4
MASE_RS09535	MASE_09530	3-methyl-2-oxobutanoate dehydrogenase	Fe	1.39999	0.183309	7.63734	2.21754e-14	2.47689e-13	44221.3	43255.1	44338.3	14325.6	16217.7	19405.2
MASE_RS09540	MASE_09535	alpha-ketoacid dehydrogenase subunit beta	Fe	1.49424	0.200478	7.45341	9.09597e-14	9.68659e-13	68876.6	68841.7	53007.5	25873.3	23139.8	18688.5
MASE_RS09545	MASE_09540	dihydrolipoamide acetyltransferase	Fe	1.2777	0.130935	9.75827	1.70035e-22	3.19289e-21	87887.2	82474.2	67415.3	34285.7	32419.5	31366.6
MASE_RS09570	MASE_09565	alanine--glyoxylate aminotransferase family protein	Fe	1.74782	0.17283	10.113	4.8404e-24	9.69827e-23	14562.1	16342.3	17522.3	5235.37	4099.08	5084.2
MASE_RS09615	MASE_09610	hypothetical protein	Fe	-1.17647	0.385671	-3.05046	0.00228494	0.00644059	27.0189	34.6717	44.3869	66.8464	91.289	81.8291
MASE_RS09640	MASE_09635	NAD-glutamate dehydrogenase	Fe	1.15794	0.128775	8.99193	2.42934e-19	3.82302e-18	101256	116112	93176.6	50337.2	44889.4	43944.9
MASE_RS09645	MASE_09640	dihydroorotate dehydrogenase (quinone)	Fe	-1.06161	0.17646	-6.01617	1.78589e-09	1.32729e-08	351.246	374.888	411.107	824.439	747.181	802.105
MASE_RS09690	MASE_09685	deoxyribodipyrimidine photo-lyase	Fe	2.06261	0.255239	8.08112	6.41743e-16	8.02075e-15	3268.21	2187.57	1810.35	664.75	576.51	498.168
MASE_RS09695	MASE_09690	deoxyribodipyrimidine photo-lyase	Fe	2.06139	0.162361	12.6964	6.19488e-37	2.11224e-35	2558.15	2040.21	1975.22	491.135	497.128	586.292
MASE_RS09700	MASE_09695	cryptochrome/photolyase family protein	Fe	1.20958	0.119597	10.1137	4.80159e-24	9.67036e-23	2049.12	2053.21	2183.41	953.49	958.535	806.601
MASE_RS09705	MASE_09705	MATE family efflux transporter	Fe	1.66079	0.212929	7.79974	6.20357e-15	7.15527e-14	1944.28	2252.58	2515.26	700.959	541.781	879.438
MASE_RS09710	MASE_09710	short-chain oxidoreductase	Fe	6.56997	0.37902	17.3341	2.60028e-67	1.77321e-65	279097	352436	306928	3424.02	1539.01	4914.24
MASE_RS09715	MASE_09715	siderophore biosynthesis protein IucA	Fe	6.22185	0.355169	17.518	1.0442e-68	7.51629e-67	169892	196206	209014	2634.86	1295.91	3774.03
MASE_RS09720	MASE_09720	o-succinylbenzoate--CoA ligase	Fe	5.83024	0.31754	18.3606	2.71346e-75	2.24409e-73	175540	194207	157464	3476.01	1703.73	4086.06
MASE_RS09725	MASE_09725	acyl carrier protein	Fe	5.67315	0.326833	17.3579	1.71772e-67	1.19228e-65	122528	129493	119476	2700.78	1318.73	3260.58
MASE_RS09730	MASE_09730	xylose isomerase	Fe	5.63246	0.32989	17.0737	2.32826e-65	1.45967e-63	46917.8	44695.1	47620.8	870.86	578.495	1356.92
MASE_RS09735	MASE_09735	hypothetical protein	Fe	6.51063	0.398958	16.3191	7.22373e-60	3.89981e-58	19335.8	22829.1	14474.4	292.453	118.08	210.418
MASE_RS09740	MASE_09740	hypothetical protein	Fe	5.05305	0.299128	16.8926	5.10155e-64	3.09839e-62	676.554	808.284	1036.75	29.7095	22.8223	23.3797
MASE_RS09745	MASE_09745	PepSY domain-containing protein	Fe	4.59819	0.222868	20.6319	1.41906e-94	1.72371e-92	9718.17	10637.7	10130.8	481.851	340.349	436.122
MASE_RS09750	MASE_09750	membrane protein	Fe	4.08795	0.248179	16.4717	5.85635e-61	3.29908e-59	8573.65	8949.63	10099.1	547.769	408.816	667.222
MASE_RS09755	MASE_09755	two-component sensor histidine kinase	Fe	2.66629	0.275942	9.66249	4.35142e-22	7.97829e-21	2717.02	2736.9	2573.38	412.219	350.272	501.765
MASE_RS09760	MASE_09760	DNA-binding response regulator	Fe	2.74175	0.314843	8.7083	3.08462e-18	4.5589e-17	1263.4	1773.67	2572.33	322.162	181.586	334.51
MASE_RS09775	MASE_09775	hypothetical protein	Fe	-3.28594	0.245179	-13.4022	5.87094e-41	2.17337e-39	203.182	188.527	228.276	2221.71	2361.61	1464.83
MASE_RS09780	MASE_09780	diacylglycerol kinase	Fe	-4.53025	0.270496	-16.7479	5.8646e-63	3.50703e-61	237.767	279.541	330.788	6722.7	7365.64	5510.43
MASE_RS09785	MASE_09785	universal stress protein	Fe	-5.72575	0.286807	-19.9638	1.13749e-88	1.22817e-86	291.804	295.793	458.665	15012.6	18741	21621.8
MASE_RS09805	MASE_09805	bacterioferritin	Fe	-2.79716	0.225487	-12.405	2.45607e-35	7.82521e-34	1459.02	1515.8	1569.39	10062.2	14188.5	7335.85
MASE_RS09810	MASE_09810	bacterioferritin	Fe	-2.73633	0.323986	-8.44582	3.01921e-17	4.08908e-16	1260.16	1146.33	1107.56	6584.37	10663.9	6168.66
MASE_RS09815	MASE_09815	hypothetical protein	Fe	-1.01435	0.220266	-4.60513	4.12207e-06	2.03331e-05	797.599	679.349	674.258	1716.65	1521.15	1107.84
MASE_RS09820	MASE_09820	cytochrome c oxidase, cbb3-type subunit I	Fe	-1.70116	0.198488	-8.57058	1.02968e-17	1.45013e-16	24895.2	28335.4	24324	96672.9	87489.6	68016.2
MASE_RS09825	MASE_09825	peptidase S41	Fe	-2.67893	0.369848	-7.24333	4.378e-13	4.53794e-12	1607.09	1691.33	1916.04	8552.62	10986.4	13853.4
MASE_RS09830	MASE_09830	CcoQ/FixQ family Cbb3-type cytochrome c oxidase assembly chaperone	Fe	-2.31125	0.299439	-7.71862	1.17598e-14	1.33266e-13	1218.01	1732.5	1618.01	7941.72	8447.21	6285.56
MASE_RS09835	MASE_09835	cytochrome-c oxidase, cbb3-type subunit III	Fe	-2.58274	0.177598	-14.5426	6.50284e-48	2.8085e-46	16921.4	18565.6	16627.1	98597.5	99936.7	113670
MASE_RS09935	MASE_09925	CDP-diacylglycerol--glycerol-3-phosphate 3-phosphatidyltransferase	Fe	1.5142	0.229248	6.60508	3.97311e-11	3.50989e-10	3411.95	4223.45	3024.65	1484.55	1299.88	947.779
MASE_RS09975	MASE_09965	membrane DoxD-like family protein	Fe	-1.19599	0.281596	-4.24719	2.16471e-05	9.34912e-05	27.0189	59.592	43.3301	109.554	110.142	78.2322
MASE_RS09980	MASE_09970	LysR family transcriptional regulator	Fe	-1.32536	0.182838	-7.24882	4.20433e-13	4.36958e-12	193.456	186.36	243.071	558.91	526.896	475.688
MASE_RS09985	MASE_09975	membrane protein	Fe	-3.24846	0.248648	-13.0645	5.25352e-39	1.90845e-37	178.325	343.466	310.708	3492.72	2133.38	2285.82
MASE_RS10030	MASE_10015	host attachment protein	Fe	2.30758	0.478581	4.82172	1.42326e-06	7.56798e-06	2168	425.812	523.132	194.969	204.408	230.201
MASE_RS10045	MASE_10030	TonB-dependent receptor	Fe	-1.06654	0.160843	-6.63091	3.33628e-11	2.97434e-10	4606.19	4382.72	4959.71	10460.5	9901.88	8851.93
MASE_RS10080	MASE_10065	alanine dehydrogenase	Fe	-1.57058	0.184297	-8.52203	1.56774e-17	2.16093e-16	35671.5	45716.8	60056.6	143104	138103	138920
MASE_RS10100	MASE_10085	PilZ domain-containing protein	Fe	-1.41129	0.134589	-10.4859	1.00283e-25	2.14176e-24	3393.58	3035.94	2763.61	8478.35	8361.88	7611.01
MASE_RS10145	MASE_10130	ribonucleotide-diphosphate reductase subunit beta	Fe	-1.04068	0.23755	-4.38091	1.18183e-05	5.34158e-05	2436.03	2287.25	3033.11	4619.83	5633.13	5703.76
MASE_RS10155	MASE_10140	NAD(P)-dependent oxidoreductase	Fe	1.99582	0.312307	6.39057	1.6527e-10	1.34676e-09	4170.64	1624.15	1663.45	547.769	636.046	686.106
MASE_RS10210	MASE_10195	peroxiredoxin	Fe	-1.14051	0.138819	-8.21581	2.10734e-16	2.69448e-15	1577.91	1919.95	1717.35	4042.35	3870.85	3584.3
MASE_RS10310	MASE_10295	glycosyl transferase	Fe	-1.37285	0.308233	-4.45394	8.4307e-06	3.93872e-05	5228.7	2398.85	2169.67	10012.1	8613.91	6746.86
MASE_RS10355	MASE_10340	hypothetical protein	Fe	-1.85473	0.522917	-3.54689	0.00038981	0.00133851	14.0498	16.2524	17.9661	34.3516	56.5595	83.6276
MASE_RS10465	MASE_10455	S9 family peptidase	Fe	1.67112	0.174898	9.55478	1.2385e-21	2.22872e-20	32178.5	32119	31114.2	10164.4	9091.2	10704.3
MASE_RS10590	MASE_10585	esterase	Fe	-1.60111	0.293106	-5.46258	4.69274e-08	3.04519e-07	1933.47	2324.09	3199.03	6031.96	8499.8	8090.29
MASE_RS10660	MASE_10660	hypothetical protein	Fe	-1.79071	0.363724	-4.92327	8.51111e-07	4.6661e-06	2404.68	1034.73	1661.34	4411.86	6390.23	6845.77
MASE_RS10665	MASE_10665	cytochrome b6	Fe	-1.11771	0.262386	-4.25979	2.04617e-05	8.89649e-05	640.889	689.1	791.567	1145.67	1541	1917.14
MASE_RS10750	MASE_10760	hypothetical protein	Fe	1.28485	0.14484	8.87086	7.25807e-19	1.11953e-17	1478.48	1252.52	1298.85	570.98	538.804	544.029
MASE_RS10755	MASE_10765	oxygen-independent coproporphyrinogen III oxidase	Fe	-4.48289	0.177003	-25.3267	1.6232e-141	3.32073e-139	1064.55	1026.07	1161.46	24705.3	26866.8	21148.8
MASE_RS10760	MASE_10770	molybdenum ABC transporter ATP-binding protein	Fe	-2.05526	0.158522	-12.9652	1.92819e-38	6.93971e-37	633.324	725.939	720.759	2824.26	3299.3	2522.32
MASE_RS10830	MASE_10840	U32 family peptidase	Fe	-4.13895	0.165793	-24.9646	1.48352e-137	2.88322e-135	138.337	159.273	180.718	2853.97	2842.86	2732.73
MASE_RS10835	MASE_10845	ferredoxin	Fe	-4.89112	0.385291	-12.6946	6.33311e-37	2.14059e-35	49.7148	49.8406	43.3301	1916.26	1396.13	927.097
MASE_RS10840	MASE_10850	aminotransferase	Fe	-1.19216	0.188777	-6.31519	2.69822e-10	2.14479e-09	607.385	637.092	682.713	1380.56	1603.51	1419.87
MASE_RS10850	MASE_10860	histidinol-phosphate aminotransferase	Fe	-1.23476	0.155553	-7.93786	2.05704e-15	2.46781e-14	197.779	162.524	205.025	452.142	419.731	458.603
MASE_RS10855	MASE_10865	hypothetical protein	Fe	1.64992	0.311884	5.29017	1.22205e-07	7.53983e-07	400.961	241.618	265.265	85.4148	103.196	100.713
MASE_RS10860	MASE_10870	hypothetical protein	Fe	-4.46814	0.155658	-28.7048	3.31992e-181	1.07538e-178	2298.77	1910.19	1948.8	46505.6	45841	43943.1
MASE_RS10865	MASE_10875	5-methyltetrahydropteroyltriglutamate-- homocysteine methyltransferase	Fe	-4.36945	0.158877	-27.5021	1.65597e-166	4.59767e-164	965.116	872.21	867.659	19616.6	17703.1	18590.5
MASE_RS10870	MASE_10880	TonB-dependent receptor	Fe	-2.47282	0.181537	-13.6216	2.97951e-42	1.14667e-40	7512.34	7885.64	7936.8	46707.1	38876.2	43954.8
MASE_RS10920	MASE_10930	hypothetical protein	Fe	-5.23546	0.216597	-24.1714	4.44865e-129	7.20495e-127	135.095	119.184	104.626	4417.43	5159.81	3941.29
MASE_RS10940	MASE_10950	dUTP diphosphatase	Fe	1.05979	0.166916	6.34924	2.16376e-10	1.73413e-09	5421.08	6870.41	8055.17	3248.55	3462.04	3050.16
MASE_RS10965	MASE_10975	DUF2789 domain-containing protein	Fe	1.21332	0.155816	7.78688	6.86819e-15	7.89841e-14	1020.23	1024.98	1037.81	422.432	449.499	457.704
MASE_RS10985	MASE_11000	hypothetical protein	Fe	-1.26781	0.203777	-6.22156	4.92239e-10	3.85753e-09	4074.45	2779.15	2718.17	7005.87	8568.27	7474.33
MASE_RS11005	MASE_11020	exopolysaccharide biosynthesis protein	Fe	2.2053	0.432994	5.09313	3.522e-07	2.05248e-06	10952.4	3195.21	2143.25	1142.89	1308.81	1080.86
MASE_RS11010	MASE_11025	sigma-54-dependent Fis family transcriptional regulator	Fe	2.09836	0.338107	6.20621	5.4278e-10	4.22803e-09	27992.7	11214.1	9228.25	3326.54	4238.99	3745.26
MASE_RS11015	MASE_11030	hypothetical protein	Fe	2.08313	0.325622	6.39738	1.58066e-10	1.29348e-09	2447.91	1116	1176.25	248.817	405.839	463.998
MASE_RS11020	MASE_11035	histidine kinase	Fe	1.91174	0.29608	6.45683	1.06919e-10	8.99554e-10	27095.7	16180.8	11666.4	5351.43	5396.97	3854.06
MASE_RS11030	MASE_11045	hybrid sensor histidine kinase/response regulator	Fe	1.67344	0.181993	9.1951	3.74652e-20	6.09318e-19	15328.4	13568.6	11323.9	4717.31	4245.93	3646.34
MASE_RS11040	MASE_11055	hypothetical protein	Fe	2.27643	0.644862	3.5301	0.000415398	0.00141885	8508.8	1465.96	1732.15	562.624	1022.04	831.779
MASE_RS11075	MASE_11090	hypothetical protein	Fe	2.58042	0.637365	4.04858	5.15288e-05	0.000207342	66812.4	12231.5	12411.4	4756.31	6261.24	4273.1
MASE_RS11110	MASE_11125	aldehyde dehydrogenase	Fe	2.13307	0.185306	11.5111	1.16048e-30	3.06857e-29	10102.9	10474.1	13504.2	2348.91	2278.26	3141.88
MASE_RS11145	MASE_11160	type I glyceraldehyde-3-phosphate dehydrogenase	Fe	-2.37689	0.240981	-9.86341	5.99797e-23	1.15991e-21	25498.3	36233	42380	211132	178377	151262
MASE_RS11155	MASE_11170	ketohydroxyglutarate aldolase	Fe	-2.40788	0.0928668	-25.9283	3.19413e-148	7.75973e-146	4096.07	4167.1	3860.61	21875.5	21071.9	21391.6
MASE_RS11160	MASE_11175	glucokinase	Fe	-2.26272	0.113242	-19.9812	8.03097e-89	8.91897e-87	9228.58	9722.16	8340.51	46512.1	43385.1	41071
MASE_RS11165	MASE_11180	phosphogluconate dehydratase	Fe	-2.12982	0.134081	-15.8845	8.11282e-57	4.20461e-55	17542.8	19494.2	19019.8	89539.8	81834.7	73965.4
MASE_RS11170	MASE_11185	6-phosphogluconolactonase	Fe	-2.13262	0.134397	-15.868	1.05522e-56	5.32678e-55	6626.12	7322.23	9133.14	33413.9	35943.1	31860.3
MASE_RS11175	MASE_11190	glucose-6-phosphate dehydrogenase	Fe	-1.86729	0.189449	-9.85643	6.42974e-23	1.23725e-21	12876.1	17536.3	20322.9	57468.4	61481.2	66156.6
MASE_RS11180	MASE_11195	transcriptional regulator HexR	Fe	-1.2395	0.17674	-7.01314	2.33035e-12	2.25887e-11	2618.67	2909.17	3546.73	6492.46	7328.92	7605.61
MASE_RS11185	MASE_11200	pyruvate kinase	Fe	-1.83166	0.209376	-8.74821	2.16764e-18	3.25313e-17	11496	13419	15004.9	50647.3	47463.3	43983.6
MASE_RS11210	MASE_11225	transporter	Fe	2.60229	0.867069	3.00125	0.00268873	0.00739116	250924	31437.5	24587.2	14795.3	21333.8	14418.1
MASE_RS11225	MASE_11240	glycosyl transferase family 2	Fe	2.91722	0.827462	3.5255	0.000422683	0.00143868	22672.1	2671.89	1391.85	1318.36	1322.7	898.322
MASE_RS11230	MASE_11245	YqcI/YcgG family protein	Fe	1.69549	0.43412	3.90559	9.39976e-05	0.000364639	2490.06	608.922	551.666	329.59	411.793	385.766
MASE_RS11350	MASE_11375	PEP-CTERM sorting domain-containing protein	Fe	-1.32266	0.339726	-3.89332	9.888e-05	0.000381296	24.8574	41.1726	29.5913	59.419	84.3431	95.3174
MASE_RS11355	MASE_11380	ribonuclease	Fe	-1.38539	0.192611	-7.19266	6.35395e-13	6.51658e-12	735.996	923.134	626.701	2283.92	1804.94	1882.07
MASE_RS11410	MASE_11435	catalase	Fe	1.4818	0.20583	7.19915	6.05885e-13	6.24688e-12	3137.44	2346.84	1726.86	870.86	890.068	820.989
MASE_RS11425	MASE_11450	alpha/beta hydrolase	Fe	-1.18742	0.222726	-5.3313	9.75136e-08	6.09381e-07	206.425	137.603	216.65	521.773	424.692	330.913
MASE_RS11480	MASE_11505	mechanosensitive ion channel protein	Fe	1.65352	0.145442	11.369	5.96805e-30	1.52617e-28	1236.39	1030.4	1058.95	360.228	332.411	364.185
MASE_RS11600	MASE_11630	carboxypeptidase	Fe	1.35814	0.109104	12.4482	1.4301e-35	4.59406e-34	25527.5	22884.4	22216.7	9121.75	8891.75	9537.14
MASE_RS11620	MASE_11650	amidophosphoribosyltransferase	Fe	-1.11182	0.170779	-6.51028	7.50126e-11	6.43651e-10	7284.3	9095.9	7403.1	19972.2	15058.7	16368.5
MASE_RS11685	MASE_11715	beta-ketoacyl-[acyl-carrier-protein] synthase I	Fe	-1.31264	0.205184	-6.39739	1.58056e-10	1.29348e-09	8858.97	14003	9861.29	29872	25794.1	25617
MASE_RS11715	MASE_11750	hypothetical protein	Fe	1.08947	0.209458	5.20138	1.97812e-07	1.19766e-06	8860.05	7470.67	5191.16	3800.03	3428.3	2885.6
MASE_RS11720	MASE_11755	hypothetical protein	Fe	1.02653	0.332547	3.08688	0.00202268	0.00579377	2196.1	1644.74	1072.68	1053.76	859.308	499.068
MASE_RS11755	MASE_11790	short-chain dehydrogenase	Fe	1.07785	0.258674	4.16684	3.08846e-05	0.000129223	747.884	963.223	637.269	507.847	319.512	285.053
MASE_RS11765	MASE_11800	hypothetical protein	Fe	-3.45066	0.150782	-22.8851	6.53721e-116	9.07504e-114	601.982	653.345	752.464	7255.62	6653.18	8044.43
MASE_RS11770	MASE_11805	GTP-binding protein	Fe	-4.08506	0.160731	-25.4155	1.70127e-142	3.67379e-140	1851.34	2155.06	2404.29	41611.9	33537.8	33653.3
MASE_RS11825	MASE_11860	thioesterase	Fe	1.26439	0.202513	6.24348	4.27929e-10	3.36712e-09	565.236	436.647	449.153	170.83	196.47	236.495
MASE_RS11830	MASE_11865	peptidase A2	Fe	1.27058	0.254917	4.98429	6.21908e-07	3.46326e-06	2683.52	2403.18	1662.4	1143.82	920.828	732.865
MASE_RS11840	MASE_11875	NADPH-dependent 2,4-dienoyl-CoA reductase	Fe	-1.30532	0.171791	-7.5983	3.00038e-14	3.29448e-13	434.464	653.345	599.223	1535.61	1372.31	1261.61
MASE_RS12005	MASE_12040	calcium-binding protein	Fe	1.26075	0.414307	3.04305	0.00234196	0.00657746	3062.87	1149.58	965.944	749.237	855.338	556.618
MASE_RS12035	MASE_12070	hypothetical protein	Fe	1.02524	0.250281	4.09636	4.19695e-05	0.000170823	3507.06	2791.07	2099.92	1243.16	1478.49	1404.58
MASE_RS12040	MASE_12075	hypothetical protein	Fe	-1.75797	0.166252	-10.5742	3.92623e-26	8.47848e-25	3057.46	2336.01	2499.41	9376.14	8217	9101.92
MASE_RS12055	MASE_12090	hypothetical protein	Fe	1.02865	0.343709	2.99278	0.00276445	0.00755125	1676.25	992.477	808.476	638.754	576.51	489.176
MASE_RS12110	MASE_12145	transporter (formate/nitrite transporter family protein)	Fe	1.87311	0.228459	8.19889	2.42608e-16	3.08175e-15	515.521	397.641	322.334	140.192	95.2581	101.612
MASE_RS12120	MASE_12155	signal peptidase I	Fe	1.00307	0.285582	3.51237	0.000444136	0.00149857	2048.03	1277.44	1067.4	788.23	697.567	705.889
MASE_RS12165	MASE_12200	ferredoxin--NADP reductase	Fe	4.0135	0.337208	11.9022	1.15329e-32	3.24844e-31	16100	16277.3	22419.6	1094.61	636.046	1661.76
MASE_RS12195	MASE_12230	hypothetical protein	Fe	1.83093	0.76096	2.40608	0.0161246	0.0352511	1490.36	1556.98	177.548	531.057	137.926	237.394
MASE_RS12245	MASE_12260	hypothetical protein	Fe	1.35451	0.154355	8.7753	1.70441e-18	2.58791e-17	53025.2	52878.7	53823.4	21597	21570	19297.3
MASE_RS12260	MASE_12275	D-lactate dehydrogenase	Fe	-2.54861	0.141868	-17.9647	3.68479e-72	2.92302e-70	1903.21	2239.57	2436	13095.4	13096	12300.4
MASE_RS12265	MASE_12280	lactate permease	Fe	-2.78904	0.169174	-16.4862	4.61006e-61	2.63519e-59	1099.13	1713	1429.89	10037.2	9909.82	9372.58
MASE_RS12275	MASE_12290	hypothetical protein	Fe	-1.62734	0.188379	-8.63865	5.68813e-18	8.15858e-17	1499.01	1811.6	1648.66	5569.6	4992.12	4759.58
MASE_RS12280	MASE_12295	hypothetical protein	Fe	3.694	0.306199	12.0641	1.63525e-33	4.77912e-32	3547.04	3301.4	3507.62	324.019	173.648	302.138
MASE_RS12305	MASE_12325	anti-ECF sigma factor ChrR	Fe	2.09384	0.467284	4.48088	7.4336e-06	3.5066e-05	13096.6	3289.48	2980.26	1059.33	1409.03	2068.21
MASE_RS12310	MASE_12330	RNA polymerase sigma factor	Fe	1.96082	0.444098	4.41529	1.00876e-05	4.64028e-05	50056.3	12054.9	11744.6	4559.48	7000.48	7412.28
MASE_RS12315	MASE_12335	peptidase S16	Fe	1.58828	0.432817	3.66964	0.000242889	0.000870951	25227	6280.99	7162.15	2780.62	4837.33	5242.46
MASE_RS12480	MASE_12505	sigma-E factor regulatory protein RseC	Fe	1.27397	0.124962	10.1949	2.08994e-24	4.25319e-23	5275.18	4587.5	4529.58	1997.04	1940.88	2013.36
MASE_RS12540	MASE_12565	pilus assembly protein	Fe	1.58898	0.238128	6.6728	2.50967e-11	2.25812e-10	2911.56	2913.51	3415.68	868.075	1011.13	1192.37
MASE_RS12545	MASE_12570	prepilin-type cleavage/methylation domain-containing protein	Fe	1.14973	0.178871	6.42773	1.29526e-10	1.07349e-09	621.435	675.015	768.316	294.31	279.821	356.092
MASE_RS12570	MASE_12595	prepilin-type cleavage/methylation domain-containing protein	Fe	1.77288	0.111641	15.8802	8.68689e-57	4.44289e-55	4236.57	4121.6	4402.76	1240.37	1260.19	1233.73
MASE_RS12575	MASE_12600	pilus assembly protein PilY	Fe	1.63435	0.207306	7.88377	3.17659e-15	3.74163e-14	32383.8	30320.4	20103	9980.54	8386.68	8306.1
MASE_RS12580	MASE_12605	pilus assembly protein PilZ	Fe	1.54631	0.178704	8.65291	5.02023e-18	7.22728e-17	6237.05	6818.41	5323.26	2437.11	1872.42	1982.78
MASE_RS12585	MASE_12610	pilin	Fe	1.48335	0.167799	8.84008	9.56495e-19	1.46374e-17	2095.59	2382.6	2264.79	719.527	730.312	961.267
MASE_RS12590	MASE_12615	pilus assembly protein PilV	Fe	2.17234	0.155178	13.9991	1.5796e-44	6.13989e-43	8956.23	8452.31	9138.42	2055.53	2022.25	1811.93
MASE_RS12730	MASE_12745	tRNA (N6-threonylcarbamoyladenosine(37)-N6)-methyltransferase TrmO	Fe	-1.00369	0.308407	-3.25444	0.00113615	0.00349385	152.387	138.687	170.15	259.03	290.736	374.975
MASE_RS12755	MASE_12770	methyl-accepting chemotaxis protein	Fe	-1.60378	0.141622	-11.3244	9.93948e-30	2.50875e-28	792.195	706.436	737.668	2587.51	2288.18	1921.64
MASE_RS12760	MASE_12775	GMP synthase (glutamine-hydrolyzing)	Fe	-1.98062	0.160189	-12.3643	4.07774e-35	1.26801e-33	7744.71	9235.67	8488.47	37488.8	33389	29638.3
MASE_RS12765	MASE_12780	IMP dehydrogenase	Fe	-1.46583	0.152602	-9.60558	7.57289e-22	1.37551e-20	10013.2	12420.1	11875.6	33887.4	30381.4	30499.8
MASE_RS12785	MASE_12800	hypothetical protein	Fe	2.2638	0.605618	3.73801	0.000185484	0.000678884	19352	3869.14	4625.75	1489.19	1927.98	2381.14
MASE_RS12830	MASE_12850	nucleoside-diphosphate kinase	Fe	-1.25052	0.301777	-4.14385	3.4152e-05	0.00014213	4185.77	5752.25	9362.47	12801.1	16929.2	16191.4
MASE_RS12835	MASE_12855	Fe-S metabolism protein SufE	Fe	1.5257	0.280073	5.44751	5.10796e-08	3.29811e-07	2040.47	2205.99	3181.06	781.731	867.246	930.694
MASE_RS12840	MASE_12860	putative Fe-S cluster assembly protein SufT	Fe	2.25603	0.156757	14.3919	5.81983e-47	2.40656e-45	9737.62	7556.26	7127.27	1514.26	1709.68	1888.36
MASE_RS12845	MASE_12865	Fe-S cluster assembly scaffold protein	Fe	1.74344	0.2845	6.12806	8.89553e-10	6.76652e-09	9366.92	7715.54	6156.04	2790.84	2510.45	1639.28
MASE_RS12850	MASE_12870	cysteine desulfurase	Fe	1.94178	0.183037	10.6087	2.71632e-26	5.89851e-25	30309.8	30985.7	27201.8	8350.23	7855.82	6829.58
MASE_RS12855	MASE_12875	Fe-S cluster assembly protein SufD	Fe	1.60956	0.15922	10.1091	5.03629e-24	1.0039e-22	15755.3	17407.4	16441.1	5518.54	5289.8	5446.58
MASE_RS12860	MASE_12880	ABC transporter ATP-binding protein	Fe	1.53593	0.213021	7.2102	5.58696e-13	5.77567e-12	5702.07	5685.07	7048.01	1937.62	1907.15	2512.42
MASE_RS12865	MASE_12885	Fe-S cluster assembly protein SufB	Fe	1.86073	0.167622	11.1007	1.2443e-28	2.96722e-27	27403.7	25791.4	22987.1	7172.06	6756.38	7047.2
MASE_RS12870	MASE_12890	IscS subfamily cysteine desulfurase	Fe	3.28197	0.270377	12.1385	6.60244e-34	1.95906e-32	9427.44	10843.6	12575.2	917.281	1123.25	1336.24
MASE_RS12875	MASE_12895	Fe-S cluster assembly transcriptional regulator IscR	Fe	2.61621	0.317635	8.23652	1.77297e-16	2.28955e-15	1455.78	1968.7	2334.54	252.531	272.875	413.642
MASE_RS12900	MASE_12920	inositol monophosphatase	Fe	-1.93947	0.423143	-4.58349	4.5728e-06	2.23298e-05	153.468	201.529	455.494	663.822	1068.68	1376.71
MASE_RS12905	MASE_12925	3,4-dihydroxy-2-butanone-4-phosphate synthase	Fe	1.07607	0.192323	5.59511	2.20487e-08	1.47764e-07	457.16	379.222	306.481	207.038	178.609	156.464
MASE_RS12980	MASE_13000	rhomboid family intramembrane serine protease	Fe	1.04825	0.342355	3.06188	0.00219954	0.00623149	313.42	282.791	106.74	127.194	110.142	102.511
MASE_RS13020	MASE_13040	isocitrate lyase	Fe	6.02747	0.23547	25.5976	1.62245e-144	3.70969e-142	269139	243845	240028	4672.75	3154.43	3716.48
MASE_RS13030	MASE_13050	malate synthase G	Fe	4.25939	0.171238	24.8741	1.41894e-136	2.62639e-134	48348.7	47261.9	48593.1	2648.79	2061.94	2818.16
MASE_RS13125	MASE_13150	chondroitin 4-O-sulfotransferase	Fe	-1.06338	0.269801	-3.94134	8.10289e-05	0.000317338	2130.17	2497.45	3481.2	4837.08	5890.13	6219.01
MASE_RS13235	MASE_13265	GIY-YIG nuclease family protein	Fe	-1.02512	0.424063	-2.41737	0.0156332	0.0343118	110.237	151.689	209.253	188.47	314.55	455.905
MASE_RS13255	MASE_13285	lipid A biosynthesis acyltransferase	Fe	1.16886	0.264575	4.41788	9.9675e-06	4.59048e-05	7166.5	6589.79	4426.01	3281.97	2275.28	2529.51
MASE_RS13405	MASE_13435	membrane protein	Fe	-1.54811	0.186775	-8.28865	1.1454e-16	1.48901e-15	111.318	100.765	102.513	343.516	320.504	256.278
MASE_RS13430	MASE_13460	DUF3718 domain-containing protein	Fe	-1.98104	0.248146	-7.98335	1.42409e-15	1.71908e-14	1863.23	1187.51	1938.23	5225.16	7696.06	6774.73
MASE_RS13505	MASE_13545	(2Fe-2S)-binding protein	Fe	2.27339	0.423957	5.36231	8.21624e-08	5.20139e-07	1133.71	450.732	393.141	134.621	186.547	88.1237
MASE_RS13510	MASE_13550	molybdopterin dehydrogenase	Fe	1.38417	0.249517	5.54737	2.89992e-08	1.93014e-07	866.767	481.07	506.222	208.895	276.844	224.805
MASE_RS13515	MASE_13555	xanthine dehydrogenase	Fe	1.21766	0.169257	7.19417	6.28407e-13	6.46195e-12	1011.59	911.216	768.316	390.866	416.754	349.797
MASE_RS13520	MASE_13560	ABC transporter substrate-binding protein	Fe	1.10631	0.214331	5.16169	2.4473e-07	1.45454e-06	2538.7	2584.12	1653.94	1079.75	1080.58	987.345
MASE_RS13550	MASE_13590	NAD(P)-dependent oxidoreductase	Fe	1.41669	0.365346	3.87767	0.00010546	0.000405463	676.554	260.038	246.242	155.975	115.104	171.751
MASE_RS13555	MASE_13595	protease	Fe	3.04179	0.656566	4.63288	3.60612e-06	1.79016e-05	338.277	99.6811	97.2285	28.7811	10.915	25.1782
MASE_RS13565	MASE_13605	YihY/virulence factor BrkB family protein	Fe	1.41884	0.308857	4.59383	4.35184e-06	2.13043e-05	182.648	131.102	102.513	36.2085	55.5672	63.8447
MASE_RS13570	MASE_13610	MFS transporter	Fe	1.27585	0.330441	3.86104	0.000112907	0.000431568	199.94	131.102	96.1717	38.0653	65.49	72.8369
MASE_RS13625	MASE_13665	hypothetical protein	Fe	1.23536	0.222551	5.5509	2.84196e-08	1.8948e-07	1876.19	1626.32	1316.81	735.31	607.27	704.09
MASE_RS13670	MASE_13710	hypothetical protein	Fe	-3.49148	0.38956	-8.96263	3.17029e-19	4.96891e-18	61.6032	31.4212	38.0459	623.9	620.17	230.201
MASE_RS13675	MASE_13715	hypothetical protein	Fe	-1.69124	0.373275	-4.53081	5.87585e-06	2.80583e-05	119.964	68.2599	138.445	259.958	347.295	447.812
MASE_RS13690	MASE_13730	dipeptidyl carboxypeptidase II	Fe	-4.8318	0.166782	-28.9708	1.53706e-184	5.43142e-182	2025.34	1748.75	1962.54	56290.2	49231.6	57849.6
MASE_RS13695	MASE_13735	hypothetical protein	Fe	-3.99353	0.47459	-8.41469	3.93921e-17	5.31656e-16	1677.33	1175.59	713.361	30268.4	16049	10486.7
MASE_RS13700	MASE_13740	RNA polymerase-binding protein DksA	Fe	-3.94686	0.348842	-11.3142	1.11634e-29	2.7995e-28	2455.48	1769.34	1430.95	41425.3	25743.5	20049.9
MASE_RS13710	MASE_13750	endonuclease VIII	Fe	1.47118	0.273589	5.37734	7.55943e-08	4.80123e-07	259.382	191.778	155.354	66.8464	63.5054	88.1237
MASE_RS13760	MASE_13800	dehydrogenase	Fe	2.65426	0.216817	12.242	1.85485e-34	5.63266e-33	2260.94	1906.94	1317.87	259.03	296.689	315.627
MASE_RS13830	MASE_13870	TonB-dependent receptor	Fe	-1.06791	0.173542	-6.15362	7.57319e-10	5.80611e-09	2757.01	2173.48	1963.59	4920.64	5211.41	4320.76
MASE_RS13850	MASE_13890	exopolyphosphatase	Fe	-1.20437	0.160262	-7.51499	5.69144e-14	6.16229e-13	2245.81	2402.1	2762.56	5780.36	5507.11	5789.19
MASE_RS13875	MASE_13915	2-octaprenyl-6-methoxyphenyl hydroxylase	Fe	-1.11525	0.141346	-7.89017	3.01782e-15	3.56543e-14	1561.69	1644.74	1680.36	3272.69	3746.82	3567.21
MASE_RS13900	MASE_13940	nucleoside hydrolase	Fe	-1.10554	0.154481	-7.15644	8.27972e-13	8.35929e-12	4153.35	4437.98	5491.3	9989.82	10918	9395.96
MASE_RS14010	MASE_14055	type IV pilin	Fe	1.23956	0.30724	4.03449	5.47209e-05	0.000219732	22060.4	23778.3	39885.9	9905.34	11072.8	15326.3
MASE_RS14020	MASE_14065	prepilin peptidase	Fe	1.15317	0.178227	6.47026	9.78354e-11	8.26709e-10	2447.91	2518.03	2092.53	1223.66	1092.49	857.857
MASE_RS14030	MASE_14075	cell division protein ZapD	Fe	1.31293	0.220301	5.95973	2.52655e-09	1.84947e-08	4480.82	3346.9	2921.08	1602.46	1392.16	1331.75
MASE_RS14185	MASE_14230	16S rRNA (cytosine(1402)-N(4))-methyltransferase	Fe	1.32717	0.422665	3.14	0.00168949	0.00497126	20526.8	15167.8	7446.43	7345.68	5628.17	4220.04
MASE_RS14190	MASE_14235	division/cell wall cluster transcriptional repressor MraZ	Fe	1.036	0.263351	3.93391	8.35759e-05	0.000326164	90072.5	68516.7	57392.3	39870.2	38218.3	27241
MASE_RS14195	MASE_14240	hypothetical protein	Fe	1.82574	0.233386	7.82284	5.16458e-15	6.0104e-14	7169.74	7352.57	5975.32	1984.97	2276.27	1521.48
MASE_RS14240	MASE_14285	parA family protein	Fe	1.65142	0.273299	6.04254	1.5171e-09	1.13403e-08	25866.8	21937.4	15572.4	7695.69	7014.37	5464.57
MASE_RS14245	MASE_14290	hypothetical protein	Fe	1.07934	0.123805	8.71808	2.82965e-18	4.19803e-17	3261.72	3291.64	3548.84	1486.4	1718.62	1576.33
MASE_RS14250	MASE_14295	GGDEF domain-containing protein	Fe	1.20774	0.123144	9.80757	1.04451e-22	2.00001e-21	5097.93	4528.99	4637.38	1906.05	2100.64	2168.92
MASE_RS14255	MASE_14300	hypothetical protein	Fe	1.12453	0.232297	4.84092	1.29239e-06	6.91944e-06	2637.05	2363.09	2543.79	1175.38	1216.53	1068.27
MASE_RS14290	MASE_14335	parA family protein	Fe	1.62672	0.268107	6.06745	1.29956e-09	9.77057e-09	25754.4	21098.8	15506.9	7756.97	7207.86	5228.97
MASE_RS14295	MASE_14340	hypothetical protein	Fe	1.0959	0.121462	9.02261	1.83661e-19	2.92578e-18	3390.33	3247.22	3563.64	1564.39	1690.83	1517.89
MASE_RS14300	MASE_14345	GGDEF domain-containing protein	Fe	1.16171	0.113346	10.2492	1.19273e-24	2.44007e-23	4965	4549.58	4683.88	2108.45	2098.66	2139.25
MASE_RS14305	MASE_14350	hypothetical protein	Fe	1.08071	0.248467	4.3495	1.36451e-05	6.10338e-05	2678.12	2248.24	2542.74	1199.52	1230.42	1101.55
MASE_RS14350	MASE_14395	DUF179 domain-containing protein	Fe	1.04521	0.205181	5.09407	3.50459e-07	2.0454e-06	10154.8	7356.9	6333.59	3725.76	4003.82	3825.29
MASE_RS14355	MASE_14400	Holliday junction resolvase RuvX	Fe	1.09688	0.323234	3.39345	0.00069017	0.00222445	4076.62	2391.26	1544.03	1406.56	1327.66	1011.62
MASE_RS14380	MASE_14425	pyrroline-5-carboxylate reductase	Fe	-1.03794	0.188424	-5.50852	3.61862e-08	2.36794e-07	490.664	508.157	559.064	1012.91	1014.1	1171.69
MASE_RS14405	MASE_14450	DUF885 domain-containing protein	Fe	-1.12275	0.18153	-6.18491	6.21393e-10	4.81146e-09	2965.6	3281.89	3014.08	6843.4	6306.88	7017.52
MASE_RS14415	MASE_14460	superoxide dismutase	Fe	1.60797	0.560132	2.8707	0.0040956	0.0106843	908.917	183.11	131.047	129.051	111.134	160.961
MASE_RS14445	MASE_14490	MFS transporter	Fe	1.2394	0.157032	7.89267	2.95786e-15	3.50525e-14	4863.41	3805.22	3261.38	1678.59	1671.98	1702.23
MASE_RS14470		glucose-6-phosphate isomerase	Fe	-1.27741	0.147468	-8.66227	4.6247e-18	6.68261e-17	6617.48	8080.67	8478.96	19106	19456.5	17620.2
MASE_RS14475	MASE_14530	uracil-DNA glycosylase	Fe	1.04222	0.14736	7.07259	1.52069e-12	1.50024e-11	5883.64	5051.23	4590.88	2675.71	2348.71	2514.22
MASE_RS14480	MASE_14535	threonine synthase	Fe	-2.50278	0.299427	-8.35857	6.34833e-17	8.45066e-16	408.526	421.478	653.122	2539.23	2019.27	3847.77
MASE_RS14485	MASE_14540	homoserine kinase	Fe	-2.3438	0.203259	-11.5311	9.19519e-31	2.44806e-29	590.093	578.584	667.917	2804.76	2664.25	3854.06
MASE_RS14490	MASE_14545	bifunctional aspartate kinase/homoserine dehydrogenase I	Fe	-3.75586	0.212985	-17.6344	1.34148e-69	9.83833e-68	1186.67	1255.77	1348.52	19643.6	15433.8	16135.6
MASE_RS14565	MASE_14620	DNA-binding response regulator	Fe	1.19188	0.264354	4.50864	6.52438e-06	3.10788e-05	3786.97	2385.85	2036.51	1200.45	1190.73	1202.26
MASE_RS14580	MASE_14635	hypothetical protein	Fe	1.0993	0.214462	5.12584	2.96217e-07	1.73927e-06	794.356	460.483	573.859	236.748	306.612	310.231
MASE_RS14585	MASE_14640	hypothetical protein	Fe	1.85912	0.29562	6.28889	3.19739e-10	2.53121e-09	687.361	343.466	320.22	118.838	113.119	140.278
MASE_RS14710	MASE_14765	TonB-dependent receptor	Fe	-2.52419	0.148242	-17.0275	5.13207e-65	3.16641e-63	472.291	459.4	612.962	2858.61	3201.07	2828.05
MASE_RS14770	MASE_14825	glutamate synthase	Fe	-2.89738	0.17462	-16.5925	7.89325e-62	4.57926e-60	3993.4	4236.45	4292.85	31409.5	29568.7	32325.2
MASE_RS14775	MASE_14830	glutamate synthase subunit beta	Fe	-2.50361	0.281271	-8.90105	5.53226e-19	8.56728e-18	3036.93	3116.12	2351.45	19646.3	15983.5	12599
MASE_RS14870	MASE_14925	L-fucose:H+ symporter permease	Fe	1.16432	0.233974	4.97627	6.48223e-07	3.59435e-06	375.023	634.925	443.869	246.032	208.377	194.232
MASE_RS14880	MASE_14935	alkene reductase	Fe	1.34388	0.161789	8.30639	9.86599e-17	1.29122e-15	2820.78	2407.52	2059.76	950.704	965.481	954.973
MASE_RS14895	MASE_14950	D-2-hydroxyacid dehydrogenase	Fe	1.01939	0.224697	4.53672	5.71352e-06	2.73167e-05	5266.53	3903.82	3409.34	2176.22	2025.23	2004.36
MASE_RS14900	MASE_14955	glutathione S-transferase family protein	Fe	1.23606	0.238217	5.18882	2.11636e-07	1.27394e-06	31697.5	19933	18543.2	10261.9	10372.2	9156.77
MASE_RS14930	MASE_14985	class II fumarate hydratase	Fe	4.32545	0.403979	10.7071	9.42708e-27	2.10592e-25	25927.4	29126.4	19361.2	1232.94	450.491	2027.74
MASE_RS14935	MASE_14990	hypothetical protein	Fe	5.48143	0.375276	14.6064	2.55689e-48	1.1167e-46	7635.55	8679.84	9496.69	169.901	96.2504	311.13
MASE_RS14940	MASE_14995	azurin	Fe	4.88111	0.395568	12.3395	5.55147e-35	1.71258e-33	58836.4	52274.1	48320.4	1784.43	801.756	2823.55
MASE_RS14945	MASE_15000	hypothetical protein	Fe	5.07605	0.294775	17.2201	1.87614e-66	1.21543e-64	12042.9	11040.8	10128.7	322.162	181.586	480.184
MASE_RS14950	MASE_15005	hypothetical protein	Fe	2.75536	0.244742	11.2582	2.10931e-29	5.18916e-28	3181.75	2916.76	2879.87	497.634	364.164	467.595
MASE_RS14990	MASE_15045	translational GTPase TypA	Fe	-1.45606	0.152741	-9.53285	1.53023e-21	2.74101e-20	8554.19	10652.9	9942.67	27525.9	26263.5	26185.3
MASE_RS14995	MASE_15050	glutamine synthetase	Fe	-2.46419	0.213393	-11.5477	7.58556e-31	2.03345e-29	24221.9	21463.9	18107.7	142232	120538	89253.1
MASE_RS15005	MASE_15060	two-component system sensor histidine kinase NtrB	Fe	-2.01526	0.200969	-10.0277	1.15163e-23	2.2608e-22	1211.53	801.783	949.035	4630.04	4275.7	3069.94
MASE_RS15010	MASE_15065	nitrogen regulation protein NR(I)	Fe	-2.05604	0.17588	-11.69	1.43455e-31	3.95468e-30	4012.85	3456.33	3243.42	16823	16117.5	11607.1
MASE_RS15030	MASE_15085	hypothetical protein	Fe	1.42386	0.316014	4.5057	6.61553e-06	3.14744e-05	4770.46	4618.92	3055.3	1825.28	1740.45	1072.77
MASE_RS15085		RDD family protein	Fe	1.24011	0.281337	4.40791	1.04372e-05	4.78415e-05	960.793	1063.99	701.736	430.788	379.048	344.402
MASE_RS15150	MASE_15200	hypothetical protein	Fe	-1.2591	0.231508	-5.43869	5.36752e-08	3.45996e-07	1895.65	2303.5	2505.75	5542.68	5811.74	4693.93
MASE_RS15165	MASE_15220	lipase	Fe	-1.45959	0.34898	-4.18243	2.88407e-05	0.00012172	41.0688	32.5047	43.3301	80.7727	113.119	127.689
MASE_RS15170	MASE_15225	ADP-ribosylglycohydrolase family protein	Fe	1.03209	0.222441	4.63982	3.48715e-06	1.73332e-05	565.236	541.745	434.358	262.743	238.145	252.681
MASE_RS15175	MASE_15230	gfo/Idh/MocA family oxidoreductase	Fe	1.1107	0.164948	6.73361	1.65504e-11	1.50659e-10	3143.92	2788.9	2507.86	1389.85	1205.61	1312.86
MASE_RS15180	MASE_15235	ATPase	Fe	1.05907	0.116201	9.11418	7.92706e-20	1.27324e-18	7734.98	7733.96	7560.57	3896.59	3498.75	3657.13
MASE_RS15190	MASE_15245	TonB-dependent siderophore receptor	Fe	2.24395	0.456481	4.91575	8.84445e-07	4.83754e-06	20021	22941.8	15703.5	4568.77	1791.05	6024.78
MASE_RS15195	MASE_15250	hypothetical protein	Fe	2.33737	0.410751	5.6905	1.26671e-08	8.62292e-08	2092.35	2398.85	1807.18	465.14	233.184	547.626
MASE_RS15200	MASE_15255	PepSY domain-containing protein	Fe	1.70117	0.406623	4.18366	2.8685e-05	0.000121194	6320.27	6907.25	5788.27	2263.49	1025.02	2559.18
MASE_RS15205	MASE_15260	cytochrome-c peroxidase	Fe	2.48169	0.336131	7.38312	1.54623e-13	1.63765e-12	1143.44	1513.64	2181.3	233.034	168.686	463.998
MASE_RS15210		hypothetical protein	Fe	3.24711	0.37079	8.75726	2.00059e-18	3.0258e-17	2253.38	2603.63	2504.69	253.459	93.2736	428.029
MASE_RS15215		hypothetical protein	Fe	2.89525	0.341005	8.49032	2.06061e-17	2.82028e-16	5017.96	6783.73	5806.23	890.357	347.295	1128.52
MASE_RS15220	MASE_15275	hypothetical protein	Fe	2.48744	0.326195	7.62561	2.42888e-14	2.68212e-13	12411.4	15449.5	15402.3	2606.08	1184.77	3923.3
MASE_RS15240	MASE_15295	hypothetical protein	Fe	-1.32425	0.33437	-3.96044	7.48122e-05	0.000294327	76.7338	60.6755	100.399	150.404	233.184	212.216
MASE_RS15305	MASE_15360	isoquinoline 1-oxidoreductase	Fe	-1.32232	0.141956	-9.31504	1.21908e-20	2.07832e-19	975.924	1142	991.308	2832.62	2317.95	2623.93
MASE_RS15390	MASE_15450	malonate transporter	Fe	1.24526	0.181175	6.8732	6.2776e-12	5.89396e-11	641.97	539.578	434.358	218.179	256.998	206.821
MASE_RS15395	MASE_15455	cytochrome c-550 PedF	Fe	1.89694	0.231139	8.20693	2.26913e-16	2.89183e-15	711.138	652.261	745.066	117.91	216.315	231.999
MASE_RS15400	MASE_15460	hypothetical protein	Fe	3.39945	0.493576	6.88739	5.68234e-12	5.348e-11	104.833	136.52	54.9552	17.64	4.96136	5.39533
MASE_RS15405	MASE_15465	PQQ-dependent dehydrogenase, methanol/ethanol family	Fe	2.26228	0.224763	10.0652	7.8762e-24	1.55405e-22	2418.73	2623.13	1798.73	615.544	432.631	377.673
MASE_RS15410	MASE_15470	amino acid ABC transporter substrate-binding protein	Fe	1.83309	0.227774	8.04786	8.42548e-16	1.03968e-14	193.456	279.541	264.208	66.8464	62.5131	77.333
MASE_RS15415	MASE_15475	hypothetical protein	Fe	1.24063	0.300509	4.12843	3.65248e-05	0.000150235	184.809	215.615	159.582	122.552	58.544	55.7517
MASE_RS15420	MASE_15480	membrane protein	Fe	1.63444	0.263725	6.19753	5.73562e-10	4.44997e-09	177.244	210.197	145.843	77.059	36.7141	57.5501
MASE_RS15425	MASE_15485	2-phenylethanol ABC transporter ATP-binding protein	Fe	2.19924	0.254675	8.6355	5.84688e-18	8.35545e-17	276.674	280.624	216.65	35.28	71.4436	62.0463
MASE_RS15445	MASE_15505	pyrroloquinoline quinone biosynthesis protein B	Fe	2.47727	0.219648	11.2783	1.67924e-29	4.15746e-28	1033.2	1272.02	741.896	215.394	183.57	148.371
MASE_RS15450	MASE_15510	pyrroloquinoline quinone biosynthesis protein C	Fe	2.44197	0.261727	9.33022	1.05653e-20	1.80914e-19	1401.74	1660.99	1066.34	306.379	263.944	189.736
MASE_RS15455	MASE_15515	pyrroloquinoline quinone biosynthesis protein PqqD	Fe	1.24406	0.267561	4.64964	3.32513e-06	1.65703e-05	101.591	91.0132	119.422	46.4211	49.6136	35.9688
MASE_RS15460	MASE_15520	pyrroloquinoline quinone biosynthesis protein PqqE	Fe	1.90544	0.218088	8.73706	2.39246e-18	3.56302e-17	1497.93	1839.77	1145.61	442.857	417.747	336.309
MASE_RS15475	MASE_15535	hypothetical protein	Fe	1.22459	0.403381	3.03581	0.00239894	0.00671395	251.816	72.5939	79.2624	64.9896	55.5672	52.1548
MASE_RS15505	MASE_15565	aldehyde dehydrogenase	Fe	3.67303	0.212007	17.325	3.04467e-67	2.04046e-65	5686.94	5427.2	3730.61	363.941	439.577	360.588
MASE_RS15515	MASE_15575	sensor histidine kinase	Fe	1.3031	0.216428	6.02096	1.73387e-09	1.2911e-08	325.308	291.459	315.993	138.335	131.972	107.907
MASE_RS15600	MASE_15660	peptidase S8	Fe	-1.3218	0.208174	-6.3495	2.16013e-10	1.73413e-09	921.886	758.443	615.076	1542.11	2264.36	1931.53
MASE_RS15645	MASE_15705	histidine kinase	Fe	-1.53567	0.141321	-10.8665	1.66377e-27	3.80415e-26	1282.86	1255.77	1133.98	3715.55	3194.12	3737.16
MASE_RS15650	MASE_15710	phospholipase	Fe	3.08909	0.836088	3.6947	0.000220149	0.000795277	37477.4	4572.33	2331.37	1974.75	2022.25	1218.44
MASE_RS15655	MASE_15715	endonuclease	Fe	2.04055	0.47093	4.33303	1.47071e-05	6.54079e-05	1575.74	367.303	308.595	155.975	163.725	227.503
MASE_RS15705	MASE_15765	hypothetical protein	Fe	2.21711	0.710774	3.11929	0.00181288	0.00528633	2076.13	261.121	319.163	112.339	244.099	214.914
MASE_RS15750	MASE_15785	tRNA (uracil(54)-C(5))-methyltransferase	Fe	-1.11124	0.21196	-5.24266	1.58279e-07	9.67343e-07	902.432	1317.52	1676.13	2799.19	2680.13	2937.76
MASE_RS15760	MASE_15795	acyl-CoA desaturase	Fe	1.34921	0.231401	5.83062	5.52209e-09	3.88847e-08	11993.2	12624.8	14106.6	4180.69	5263.01	5755.91
MASE_RS15880	MASE_15915	hypothetical protein	Fe	-1.23043	0.39405	-3.12253	0.00179304	0.00523631	444.191	619.757	971.228	1168.88	1579.7	2026.84
MASE_RS15900	MASE_15935	short-chain dehydrogenase	Fe	1.251	0.25954	4.82009	1.43496e-06	7.61978e-06	725.188	663.096	376.232	223.75	223.261	294.045
MASE_RS15905	MASE_15940	DUF393 domain-containing protein	Fe	1.21895	0.380278	3.20541	0.00134872	0.00407026	435.545	235.117	247.299	100.27	133.957	160.061
MASE_RS15940	MASE_15975	PEP-CTERM sorting domain-containing protein	Fe	1.36107	0.167684	8.11686	4.78393e-16	6.03738e-15	65978.1	67095.1	76975.4	28234.2	28976.3	24560.4
MASE_RS15950	MASE_15985	endoglucanase	Fe	1.27712	0.202017	6.32185	2.58451e-10	2.05861e-09	10964.3	9666.9	7571.14	4150.05	3959.17	3527.64
MASE_RS15960	MASE_15995	cellulose synthase catalytic subunit (UDP-forming)	Fe	1.13686	0.173433	6.55504	5.56251e-11	4.83702e-10	14071.5	14580.5	12270.9	6983.59	6301.92	5324.29
MASE_RS15970	MASE_16005	hypothetical protein	Fe	-1.14697	0.378422	-3.03093	0.00243805	0.00679821	27.0189	39.0057	41.2164	64.9896	63.5054	108.806
MASE_RS16010	MASE_16045	amino acid permease	Fe	1.12534	0.25889	4.34681	1.38133e-05	6.16445e-05	1916.18	2046.71	1539.8	1063.04	834.501	624.959
MASE_RS16020	MASE_16055	glyoxalase	Fe	1.50524	0.181556	8.29081	1.1248e-16	1.46714e-15	1051.58	946.971	1062.12	383.438	340.349	354.293
MASE_RS16035	MASE_16070	hypothetical protein	Fe	2.40493	0.281114	8.55498	1.17886e-17	1.64237e-16	6792.56	5879.02	5425.77	1228.3	908.921	1279.59
MASE_RS16045	MASE_16080	hypothetical protein	Fe	-1.79746	0.55521	-3.23745	0.00120604	0.00368542	14.0498	28.1708	20.0798	72.4169	38.6986	105.209
MASE_RS16050	MASE_16085	hypothetical protein	Fe	-1.80824	0.327994	-5.51303	3.52715e-08	2.31198e-07	74.5722	44.4231	67.6372	218.179	152.81	282.355
MASE_RS16055	MASE_16090	hypothetical protein	Fe	-1.67527	0.337574	-4.96268	6.95286e-07	3.83344e-06	194.536	167.941	119.422	748.308	334.396	455.905
MASE_RS16080	MASE_16115	FMN reductase	Fe	-1.91634	0.634737	-3.0191	0.00253525	0.00703392	4.32303	4.33396	24.3071	29.7095	34.7295	60.2478
MASE_RS16090	MASE_16125	pyrimidine utilization protein D	Fe	-1.35929	0.328549	-4.13725	3.51499e-05	0.000145659	31.342	30.3377	22.1935	74.2738	60.5286	80.0307
MASE_RS16095	MASE_16130	pyrimidine utilization protein C	Fe	-2.73321	0.541168	-5.05057	4.40487e-07	2.5179e-06	3.24227	4.33396	14.7956	38.0653	55.5672	55.7517
MASE_RS16100	MASE_16135	pyrimidine utilization protein B	Fe	-1.18261	0.227954	-5.18793	2.12642e-07	1.2775e-06	87.5413	72.5939	78.2055	201.468	190.516	149.271
MASE_RS16105	MASE_16140	pyrimidine utilization protein A	Fe	-2.66667	0.444007	-6.00592	1.90245e-09	1.40586e-08	263.705	113.767	61.2962	1178.17	1040.89	566.509
MASE_RS16170	MASE_16205	NADH:ubiquinone reductase (Na(+)-transporting) subunit F	Fe	-2.73817	0.178903	-15.3053	7.04576e-53	3.46669e-51	10057.5	10882.6	9302.23	77955.9	69002.6	54825.5
MASE_RS16175	MASE_16210	NADH:ubiquinone reductase (Na(+)-transporting) subunit E	Fe	-2.63048	0.142027	-18.521	1.39854e-76	1.23549e-74	5066.59	4812.86	4690.22	32791.9	29421.9	28006.2
MASE_RS16180	MASE_16215	NADH:ubiquinone reductase (Na(+)-transporting) subunit D	Fe	-2.73054	0.179651	-15.1991	3.58571e-52	1.67924e-50	3379.53	3567.93	3639.73	23164.1	24190.6	22913.1
MASE_RS16185	MASE_16220	NADH:ubiquinone reductase (Na(+)-transporting) subunit C	Fe	-2.36603	0.276203	-8.56626	1.06896e-17	1.5e-16	3960.97	4564.75	3964.17	24824.2	22043.3	17520.4
MASE_RS16190	MASE_16225	NADH:ubiquinone reductase (Na(+)-transporting) subunit B	Fe	-2.49114	0.196834	-12.6561	1.03569e-36	3.41164e-35	3070.43	4008.91	3898.65	21194.9	19724.4	20801.7
MASE_RS16195	MASE_16230	NADH:ubiquinone reductase (Na(+)-transporting) subunit A	Fe	-2.19406	0.262567	-8.35618	6.47842e-17	8.59441e-16	9228.58	14269.6	10116	63674	50441.2	39699.7
MASE_RS16205	MASE_16240	peptidyl-prolyl cis-trans isomerase	Fe	-1.21311	0.223898	-5.41812	6.02306e-08	3.85694e-07	3724.29	5397.95	7062.8	12562.5	12170.2	12790.5
MASE_RS16210	MASE_16245	phosphoenolpyruvate carboxylase	Fe	-2.24454	0.134473	-16.6913	1.51526e-62	8.92396e-61	10336.4	13072.3	14013.6	57738.6	59310.1	60291
MASE_RS16215	MASE_16250	malate dehydrogenase	Fe	-1.4312	0.288128	-4.96722	6.79212e-07	3.75014e-06	9255.6	10560.8	14297.9	24494.6	27708.2	39793.2
MASE_RS16225	MASE_16260	type 1 glutamine amidotransferase domain-containing protein	Fe	2.13095	0.357709	5.95722	2.56569e-09	1.86757e-08	8224.56	3660.03	2875.64	1294.22	1027.99	1047.59
MASE_RS16230	MASE_16265	TonB-dependent receptor	Fe	-1.85989	0.164716	-11.2915	1.44565e-29	3.60207e-28	100229	110656	98292.7	432985	363979	325288
MASE_RS16255	MASE_16290	2OG-Fe(II) oxygenase	Fe	-1.37771	0.216285	-6.36991	1.89141e-10	1.52529e-09	3338.46	2662.14	2960.18	6694.85	7858.79	8731.44
MASE_RS16270	MASE_16305	MAPEG family protein	Fe	1.14914	0.370923	3.09806	0.00194793	0.00560444	861.363	618.673	380.459	394.579	240.13	204.123
MASE_RS16290		cation acetate symporter	Fe	-2.31101	0.255594	-9.04172	1.54226e-19	2.46698e-18	2425.22	3130.2	2023.83	16644.8	10738.4	10226.8
MASE_RS16295	MASE_16335	membrane protein	Fe	-3.09273	0.353971	-8.73724	2.38866e-18	3.56302e-17	51.8763	192.861	153.241	1221.8	998.226	1175.28
MASE_RS16330	MASE_16370	DNA-binding response regulator	Fe	-1.62898	0.232911	-6.99401	2.67146e-12	2.56394e-11	5641.55	5165	3279.35	17163.7	12921.4	13481.1
MASE_RS16335	MASE_16375	acetyl-coenzyme A synthetase	Fe	-3.62022	0.207879	-17.415	6.34687e-68	4.4855e-66	6131.13	7268.05	5359.19	89751.5	66661.8	74254.1
MASE_RS16340	MASE_16380	hypothetical protein	Fe	-1.74323	0.208143	-8.37516	5.51495e-17	7.36653e-16	4715.34	4319.88	4438.69	14688.6	14047.6	16372.1
MASE_RS16345	MASE_16385	sodium:phosphate symporter	Fe	-1.97797	0.208156	-9.50234	2.05225e-21	3.65922e-20	125.368	125.685	159.582	628.542	513.005	476.587
MASE_RS16350	MASE_16390	aldo/keto reductase	Fe	1.11152	0.193843	5.73411	9.80231e-09	6.79172e-08	5050.38	5531.22	6871.52	2552.23	2591.81	2933.26
MASE_RS16355	MASE_16395	hypothetical protein	Fe	-1.25474	0.21414	-5.85945	4.64403e-09	3.3061e-08	830.021	486.487	546.382	1414.92	1562.83	1467.53
MASE_RS16360	MASE_16400	peptidase S8	Fe	-1.25264	0.200158	-6.25824	3.8935e-10	3.06979e-09	15627.7	13886	18634.1	40948.1	31731.9	42044.9
MASE_RS16390	MASE_16435	peptidase S8	Fe	-1.71191	0.267381	-6.40251	1.52844e-10	1.25604e-09	11464.7	10983.3	8550.82	41802.2	22933.4	36814.1
MASE_RS16415		elongation factor Tu	Fe	-1.1848	0.148068	-8.00175	1.22661e-15	1.49462e-14	153666	153791	185941	361997	358520	401137
MASE_RS16465	MASE_16490	methyl-accepting chemotaxis protein	Fe	-1.44266	0.221712	-6.5069	7.67162e-11	6.56819e-10	592.255	652.261	587.598	2192.93	1421.93	1365.02
MASE_RS16510	MASE_16515	membrane protein	Fe	1.12134	0.36091	3.10699	0.00189004	0.00547027	2910.48	3064.11	1211.13	1473.41	925.79	903.717
MASE_RS16625	MASE_16630	patatin	Fe	1.35507	0.238332	5.68563	1.30331e-08	8.85659e-08	3177.43	3519.18	3931.41	1621.03	1388.19	1145.61
MASE_RS16715	MASE_16720	hypothetical protein	Fe	-1.24578	0.246434	-5.05524	4.29854e-07	2.46437e-06	71.33	60.6755	80.3192	171.758	186.547	145.674
MASE_RS16835	MASE_16845	50S ribosomal protein L30	Fe	-1.12801	0.220948	-5.10532	3.30235e-07	1.93317e-06	13549.5	12679	15777.4	23711.9	30423.1	37672
MASE_RS16840	MASE_16850	30S ribosomal protein S5	Fe	-1.12853	0.2165	-5.21261	1.86206e-07	1.12915e-06	23424.3	23147.7	30207.4	46892.7	53272.1	67702.4
MASE_RS16845	MASE_16855	50S ribosomal protein L18	Fe	-1.26954	0.425671	-2.98244	0.00285964	0.00775135	7997.6	7736.12	14841.1	15812.9	22448.2	35450
MASE_RS16875	MASE_16885	50S ribosomal protein L14	Fe	-1.22644	0.369285	-3.32112	0.000896567	0.00280141	3738.34	2959.01	3968.4	5017.19	6625.4	13313.9
MASE_RS16890	MASE_16900	peptidase S8	Fe	-2.20257	0.255481	-8.62127	6.62136e-18	9.42755e-17	2112.88	2333.84	2224.63	8710.46	8376.76	13620.5
MASE_RS16925	MASE_16935	PepSY domain-containing protein	Fe	-1.91101	0.216577	-8.82368	1.1076e-18	1.68833e-17	969.439	964.307	1317.87	4436.93	3905.58	3886.43
MASE_RS16960	MASE_16970	peptidase M28	Fe	1.41831	0.210151	6.749	1.48872e-11	1.35837e-10	33096	24156.4	18586.5	10559.9	8964.19	8851.03
MASE_RS16975	MASE_16985	transcriptional regulator	Fe	-2.92333	0.342373	-8.53843	1.36053e-17	1.88198e-16	2044.79	1060.74	564.348	9563.68	7600.8	10673.8
MASE_RS16980	MASE_16990	cytochrome ubiquinol oxidase subunit I	Fe	-3.01716	0.308768	-9.77163	1.49039e-22	2.82592e-21	5001.74	2864.75	1765.97	27545.4	23240	27195.1
MASE_RS16985	MASE_16995	cytochrome bd ubiquinol oxidase subunit II	Fe	-3.46855	0.270561	-12.8198	1.2701e-37	4.40792e-36	2332.27	1716.25	1272.42	23841	17386.6	17672.4
MASE_RS16995	MASE_17010	Lrp/AsnC family transcriptional regulator	Fe	1.3472	0.207091	6.50533	7.75207e-11	6.62248e-10	1719.48	1165.84	1128.7	453.07	573.533	551.222
MASE_RS17000	MASE_17015	hypothetical protein	Fe	1.36764	0.223525	6.1185	9.4463e-10	7.15746e-09	3156.89	2541.87	1941.4	1101.11	890.068	969.36
MASE_RS17005	MASE_17020	cold-shock protein	Fe	1.87602	0.409696	4.57904	4.67106e-06	2.27524e-05	298681	322568	219018	104683	87630.5	36604.6
MASE_RS17065	MASE_17080	ligand-gated channel protein	Fe	1.55272	0.393347	3.94745	7.89889e-05	0.000310131	14149.3	19905.9	23943.6	6463.68	3135.58	10170.2
MASE_RS17070	MASE_17085	PepSY domain-containing protein	Fe	1.30654	0.138929	9.40436	5.23456e-21	9.1241e-20	1802.7	1784.51	1988.96	762.235	646.961	844.369
MASE_RS17135	MASE_17155	hypothetical protein	Fe	-1.0755	0.318302	-3.37886	0.000727869	0.00233007	55.1186	32.5047	56.0121	95.6275	122.049	85.426
MASE_RS17170	MASE_17190	MipA/OmpV family protein	Fe	1.10084	0.193304	5.69487	1.23465e-08	8.41943e-08	202.102	169.025	191.286	89.1285	78.3895	94.4182
MASE_RS17190	MASE_17210	50S ribosomal protein L31	Fe	-2.68023	0.23005	-11.6506	2.27816e-31	6.19245e-30	700.331	729.189	900.42	4688.53	5230.27	5015.85
MASE_RS17205	MASE_17225	malate dehydrogenase	Fe	2.19501	0.188098	11.6695	1.82523e-31	4.99625e-30	25282.1	22719.7	21938.8	4624.47	5414.83	5235.26
MASE_RS17405	MASE_17425	nitric oxide synthase	Fe	4.14506	0.271619	15.2605	1.40071e-52	6.72168e-51	14491.9	16368.3	16086	889.428	536.819	1226.54
MASE_RS17410	MASE_17430	DUF4198 domain-containing protein	Fe	3.95733	0.40743	9.71291	2.65653e-22	4.94064e-21	111093	122963	119965	7693.83	3310.22	11786.1
MASE_RS17415		hypothetical protein	Fe	4.62491	0.413155	11.1941	4.35701e-29	1.05191e-27	43071.4	61101.3	42815.4	2555.95	883.122	2517.82
MASE_RS17420		hypothetical protein	Fe	5.40561	0.374239	14.4443	2.72359e-47	1.16336e-45	29004.3	35660.9	23168.9	887.572	373.094	811.097
MASE_RS17425	MASE_17440	DUF3325 domain-containing protein	Fe	5.29089	0.417372	12.6767	7.96151e-37	2.64499e-35	4271.15	3587.44	2381.04	106.769	35.7218	118.697
MASE_RS17430	MASE_17445	PepSY domain-containing protein	Fe	5.90977	0.343867	17.1862	3.36798e-66	2.14612e-64	36981.3	34265.4	28012.4	655.466	303.635	691.501
MASE_RS17435	MASE_17450	hypothetical protein	Fe	5.75471	0.639984	8.99196	2.42869e-19	3.82302e-18	21521.1	22132.5	23310.5	446.571	137.926	655.532
MASE_RS17440	MASE_17455	hypothetical protein	Fe	5.56441	0.38632	14.4037	4.9077e-47	2.05121e-45	42823.9	40665.6	39729.5	874.574	360.195	1368.61
MASE_RS17445	MASE_17460	hypothetical protein	Fe	5.56189	0.346768	16.0392	6.80236e-58	3.62202e-56	15306.8	16313	13732.5	341.659	174.64	443.316
MASE_RS17450	MASE_17465	biopolymer transporter ExbD	Fe	5.19755	0.777598	6.68411	2.32337e-11	2.10511e-10	3598.92	3934.15	4606.73	74.2738	29.7682	226.604
MASE_RS17455	MASE_17470	hypothetical protein	Fe	5.39441	0.616515	8.74984	2.13659e-18	3.21897e-17	5215.73	5449.96	7156.86	114.196	37.7063	271.565
MASE_RS17460	MASE_17475	biopolymer transporter	Fe	5.82875	0.49748	11.7166	1.04836e-31	2.91068e-30	51439.7	58391.5	48584.7	1056.54	299.666	1430.66
MASE_RS17465	MASE_17480	DUF3450 domain-containing protein	Fe	5.37559	0.328482	16.365	3.40297e-60	1.863e-58	10939.4	13269.5	13222	313.807	133.957	453.207
MASE_RS17470	MASE_17485	outer membrane receptor FepA	Fe	5.77628	0.469786	12.2955	9.57138e-35	2.92944e-33	220350	292095	284636	5399.7	1622.36	7521.08
MASE_RS17475	MASE_17490	alpha-hydroxy-acid oxidizing enzyme	Fe	4.42931	0.349032	12.6903	6.69572e-37	2.24364e-35	9281.54	12484	8957.7	605.331	231.199	588.99
MASE_RS17480	MASE_17495	PKHD-type hydroxylase	Fe	2.36049	0.182579	12.9286	3.10555e-38	1.0875e-36	2135.58	2972.01	2537.45	485.565	420.723	581.796
MASE_RS17485	MASE_17500	TonB-dependent siderophore receptor	Fe	3.88347	0.680331	5.7082	1.14177e-08	7.86893e-08	56229.6	85969.6	83228.6	5234.44	892.053	9147.78
MASE_RS17535	MASE_17550	50S ribosomal protein L10	Fe	-1.10279	0.331849	-3.32318	0.000889984	0.00278308	10976.2	10836	14690	19909.1	24195.6	34290.9
MASE_RS17570	MASE_17580	diguanylate cyclase	Fe	2.47357	0.196457	12.5909	2.37008e-36	7.74161e-35	1023.48	1015.23	1218.53	217.251	164.717	204.123
MASE_RS17610	MASE_17615	hypothetical protein	Fe	1.23938	0.194775	6.36312	1.97699e-10	1.59101e-09	1220.17	1209.18	978.626	582.121	438.584	422.634
MASE_RS17670	MASE_17675	DNA ligase-associated DEXH box helicase	Fe	1.34873	0.275636	4.89315	9.92361e-07	5.39484e-06	1491.44	1140.92	853.92	389.009	435.607	544.029
MASE_RS17750	MASE_17755	hypothetical protein	Fe	1.0512	0.133112	7.89711	2.85435e-15	3.39292e-14	620.355	677.182	691.168	295.238	362.179	303.037
MASE_RS17800	MASE_17805	RNA-binding protein Hfq	Fe	-1.04128	0.358372	-2.90558	0.00366569	0.00967972	2029.66	1828.93	3316.34	3283.83	5020.9	6461.8
MASE_RS17880	MASE_17885	hypothetical protein	Fe	1.01051	0.229818	4.39702	1.09748e-05	5.00683e-05	1858.9	1196.17	1290.39	550.554	770.995	835.376
MASE_RS17910	MASE_17915	DNA-binding response regulator	Fe	2.98536	0.273249	10.9254	8.71241e-28	2.02785e-26	4246.29	4432.56	5016.78	647.11	374.087	707.687
MASE_RS17915	MASE_17920	two-component sensor histidine kinase	Fe	3.48089	0.305372	11.3989	4.23644e-30	1.09053e-28	5162.78	5391.45	4933.29	482.78	240.13	663.625
MASE_RS17920	MASE_17925	PepSY domain-containing protein	Fe	4.95682	0.630987	7.85567	3.9764e-15	4.6555e-14	31100.9	36332.7	37271.3	1116.89	392.94	1861.39
MASE_RS17925	MASE_17930	ligand-gated channel	Fe	4.50896	0.730128	6.17557	6.59243e-10	5.08428e-09	428586	574069	468353	26452.6	7537.3	30617.6
MASE_RS17930	MASE_17935	RND transporter	Fe	2.6179	0.258237	10.1376	3.7629e-24	7.61791e-23	11847.3	8974.55	5988.01	1475.26	1304.84	1587.13
MASE_RS17935	MASE_17940	AcrB/AcrD/AcrF family protein	Fe	2.77466	0.344176	8.06174	7.52132e-16	9.34038e-15	53001.4	26854.3	15265.9	4726.6	4119.91	5053.62
MASE_RS17940	MASE_17945	50S ribosomal protein L9	Fe	-1.13038	0.266747	-4.23765	2.25876e-05	9.70144e-05	34953.8	39453.1	52716.9	82046.5	95438.7	100810
MASE_RS17955	MASE_17960	hypothetical protein	Fe	-1.08828	0.26736	-4.07048	4.69156e-05	0.000189762	91.8643	130.019	89.8307	175.472	216.315	270.666
MASE_RS17990	MASE_17995	molybdopterin containing oxidoreductase	Fe	1.00393	0.213484	4.70259	2.56882e-06	1.30523e-05	2838.07	2944.93	2290.15	1669.3	1210.57	1145.61
MASE_RS17995	MASE_18000	membrane protein	Fe	1.04886	0.143142	7.32737	2.34707e-13	2.4657e-12	925.128	1028.23	893.023	495.777	480.26	400.153
MASE_RS18000	MASE_18005	SyrP protein	Fe	2.01435	0.347106	5.80326	6.50395e-09	4.55511e-08	3350.35	3530.01	2181.3	1041.69	719.397	481.982
MASE_RS18020	MASE_18025	alpha-xylosidase	Fe	1.116	0.209284	5.33247	9.68858e-08	6.06433e-07	704.654	696.684	780.998	337.946	260.968	407.347
MASE_RS18055	MASE_18060	Na+/H+ antiporter NhaC	Fe	1.16757	0.193019	6.04899	1.45753e-09	1.0916e-08	272.351	280.624	285.344	117.91	135.941	119.596
MASE_RS18065	MASE_18070	glucose/galactose MFS transporter	Fe	1.06022	0.244492	4.3364	1.44835e-05	6.456e-05	871.09	647.927	449.153	360.228	327.45	256.278
MASE_RS18085	MASE_18090	amino acid ABC transporter permease	Fe	-3.36526	0.182082	-18.4822	2.87489e-76	2.48326e-74	235.605	192.861	186.002	2295.99	2302.07	1733.7
MASE_RS18090	MASE_18095	ABC transporter ATP-binding protein	Fe	-5.16908	0.192439	-26.861	6.28307e-159	1.62815e-156	75.653	104.015	107.797	3336.75	4079.23	2930.56
MASE_RS18100	MASE_18105	cytochrome d ubiquinol oxidase subunit II	Fe	-8.15174	0.267219	-30.5059	2.1785e-204	1.05848e-201	37.8265	58.5085	86.6602	18956.5	16872.6	16261.5
MASE_RS18105	MASE_18110	cytochrome bd oxidase subunit I	Fe	-7.54615	0.217848	-34.6394	6.44335e-263	5.00906e-260	183.729	104.015	97.2285	25834.3	24724.4	21368.2
MASE_RS18110	MASE_18115	cytochrome c	Fe	-1.16131	0.30657	-3.78808	0.000151816	0.000564697	105.914	139.77	145.843	218.179	319.512	338.107
MASE_RS18120	MASE_18125	hypothetical protein	Fe	-1.55755	0.205754	-7.56994	3.73402e-14	4.06559e-13	867.848	640.343	550.609	1990.54	2142.32	1927.03
MASE_RS18125	MASE_18130	TonB-dependent receptor	Fe	-7.50062	0.204729	-36.6368	7.41947e-294	7.20987e-291	467.968	372.721	340.3	71745.7	76071.5	66038.8
MASE_RS18130	MASE_18135	hypothetical protein	Fe	-1.19856	0.262385	-4.56793	4.92557e-06	2.37835e-05	308.016	283.875	384.687	594.19	795.802	851.562
MASE_RS18135	MASE_18145	ketosteroid isomerase	Fe	-2.26371	0.355005	-6.37656	1.81116e-10	1.46666e-09	68.0877	56.3415	49.6711	329.59	219.292	286.852
MASE_RS18160	MASE_18170	5-methyltetrahydrofolate--homocysteine methyltransferase	Fe	-5.0056	0.237828	-21.0471	2.42956e-98	3.04635e-96	1238.55	1145.25	1412.98	44876.2	32255.8	44839.7
MASE_RS18165	MASE_18175	hypothetical protein	Fe	-3.39458	0.22289	-15.2298	2.24234e-52	1.06292e-50	340.438	370.554	454.437	3716.47	3834.14	4706.52
MASE_RS18170	MASE_18180	MerC domain-containing protein	Fe	-3.98338	0.161815	-24.6169	8.32123e-134	1.47021e-131	259.382	296.876	394.198	4947.56	5132.03	4958.3
MASE_RS18175	MASE_18185	GTP cyclohydrolase I FolE2	Fe	-3.06787	0.169417	-18.1083	2.73976e-73	2.21863e-71	1133.71	964.307	839.124	9355.71	8156.48	7115.54
MASE_RS18215	MASE_18225	RND transporter	Fe	1.09813	0.224489	4.89171	9.99629e-07	5.42676e-06	429.061	448.565	308.595	221.893	176.624	155.565
MASE_RS18225	MASE_18235	siderophore-interacting protein	Fe	4.17454	0.333324	12.524	5.52003e-36	1.78803e-34	23387.6	27080.8	23855.9	1545.82	782.903	1786.75
MASE_RS18230	MASE_18240	CsbD family protein	Fe	2.80031	0.286808	9.76369	1.61177e-22	3.04124e-21	2854.28	1784.51	2094.64	249.746	337.372	379.471
MASE_RS18240	MASE_18250	hypothetical protein	Fe	1.0298	0.276949	3.71838	0.000200507	0.000730432	619.274	528.743	286.401	231.177	241.122	230.201
MASE_RS18245	MASE_18255	RNA polymerase sigma factor	Fe	1.35077	0.286058	4.72201	2.33521e-06	1.19591e-05	617.112	487.571	443.869	230.249	203.416	173.55
MASE_RS18260	MASE_18270	hypothetical protein	Fe	-1.03936	0.220562	-4.71231	2.4493e-06	1.2494e-05	1012.67	582.918	720.759	1530.97	1628.32	1601.51
MASE_RS18280	MASE_18290	hypothetical protein	Fe	1.41571	0.378499	3.74033	0.000183776	0.000674541	4702.37	1495.22	1335.83	933.993	1089.51	800.307
MASE_RS18290	MASE_18300	CBS domain-containing protein	Fe	1.87462	0.33047	5.67258	1.40664e-08	9.54208e-08	486869	338609	240941	118297	86629.3	85885.5
MASE_RS18295	MASE_18305	hypothetical protein	Fe	1.48585	0.207994	7.1437	9.08503e-13	9.12493e-12	93086.7	76841.1	87804.7	30467.1	25067.8	36485
MASE_RS18300	MASE_18310	cytochrome b	Fe	1.70725	0.23273	7.33574	2.20492e-13	2.32264e-12	317.743	302.294	273.719	98.4127	97.2427	78.2322
MASE_RS18360	MASE_18370	alkane 1-monooxygenase	Fe	1.10475	0.365107	3.02584	0.00247946	0.00689389	15872	5719.75	5224.97	2776.91	4896.86	4795.55
MASE_RS18385	MASE_18395	MerR family transcriptional regulator	Fe	-1.16196	0.189301	-6.13816	8.3483e-10	6.36272e-09	1001.86	1116	1369.65	2240.28	2833.93	2730.04
MASE_RS18395	MASE_18405	mercuric transport protein periplasmic component	Fe	-1.70738	0.215965	-7.90583	2.66149e-15	3.18314e-14	208.586	193.945	202.912	503.205	701.536	772.431
MASE_RS18410	MASE_18420	cation transporter	Fe	1.7634	0.300074	5.87654	4.18929e-09	2.99334e-08	348.004	314.212	273.719	77.059	94.2658	104.31
MASE_RS18415	MASE_18425	hypothetical protein	Fe	1.13578	0.277959	4.08613	4.38634e-05	0.000178158	617.112	642.51	432.244	286.882	251.045	231.999
MASE_RS18580	MASE_18595	NAD(P) transhydrogenase subunit beta	Fe	2.4468	0.174388	14.0308	1.00988e-44	3.96506e-43	5229.78	4933.13	4059.29	953.49	839.462	815.593
MASE_RS18585	MASE_18600	NAD(P) transhydrogenase subunit alpha	Fe	3.05247	0.24685	12.3657	4.00802e-35	1.25639e-33	667.908	698.851	485.086	71.4885	73.4281	78.2322
MASE_RS18590	MASE_18605	NAD(P) transhydrogenase subunit alpha	Fe	3.10378	0.162875	19.0562	5.83781e-81	5.6729e-79	4641.85	4706.68	4450.32	541.27	432.631	630.354
MASE_RS18595	MASE_18610	TonB-dependent receptor	Fe	1.99397	0.206206	9.66978	4.05256e-22	7.46555e-21	567245	611631	588940	159092	159483	125232
MASE_RS18600	MASE_18615	tryptophan halogenase	Fe	2.77025	0.192799	14.3686	8.14974e-47	3.2998e-45	32515.7	35217.8	28081.1	5020.91	4871.06	4152.6
MASE_RS18605	MASE_18620	peptidase	Fe	1.65002	0.241672	6.82751	8.6399e-12	8.01511e-11	11987.8	11382.1	15641.1	3545.64	4145.71	4738.89
MASE_RS18610	MASE_18625	hypothetical protein	Fe	1.67685	0.162218	10.337	4.79223e-25	9.96118e-24	5523.75	4889.79	5539.91	1461.34	1842.65	1686.04
MASE_RS18615	MASE_18630	thiamine biosynthesis protein ApbE	Fe	5.71003	0.166119	34.3731	6.35353e-259	4.11603e-256	49410.1	52722.6	45708	999.911	726.343	1097.05
MASE_RS18620	MASE_18635	calcium-binding protein	Fe	5.30127	0.376371	14.0852	4.68269e-45	1.85731e-43	47803	53611.1	53301.3	1186.52	539.796	2196.8
MASE_RS18625	MASE_18640	DUF4198 domain-containing protein	Fe	5.08184	0.410366	12.3837	3.20304e-35	1.01221e-33	20744.1	24945.2	33067.2	652.681	293.713	1378.51
MASE_RS18630	MASE_18645	TonB-dependent receptor	Fe	6.95386	0.355963	19.5353	5.49812e-85	5.624e-83	374977	417992	370895	3229.05	1301.86	4856.69
MASE_RS18635		hypothetical protein	Fe	5.60159	0.257219	21.7775	3.79239e-105	4.91368e-103	4859.08	4984.06	5733.31	94.6991	74.4204	151.069
MASE_RS18640	MASE_18655	TonB-dependent receptor	Fe	1.1178	0.128644	8.68912	3.65247e-18	5.35741e-17	1614.65	2093.3	1954.08	916.353	836.485	856.058
MASE_RS18645	MASE_18660	sigma-70 family RNA polymerase sigma factor	Fe	1.25502	0.114984	10.9147	9.80529e-28	2.26864e-26	18329.6	15353.1	16126.2	6926.96	7223.74	6718.98
MASE_RS18650	MASE_18665	hypothetical protein	Fe	1.07239	0.162785	6.58779	4.46416e-11	3.91697e-10	63597.1	56442.3	52472.7	27571.4	28454.4	26009.1
MASE_RS18665	MASE_18680	YgjV family protein	Fe	1.0064	0.240217	4.18956	2.79497e-05	0.000118216	2024.26	1617.65	1408.76	998.054	785.879	730.167
MASE_RS18720	MASE_18735	molecular chaperone GroEL	Fe	-2.50225	0.234502	-10.6705	1.39931e-26	3.10806e-25	8262.39	6770.73	7339.69	35602.2	41845.1	49309.7
MASE_RS18725	MASE_18740	molecular chaperone GroES	Fe	-2.48462	0.292998	-8.48	2.25193e-17	3.07132e-16	673.312	462.65	603.451	2279.28	3160.39	4295.58
MASE_RS18755	MASE_18770	acetyl-CoA carboxylase biotin carboxyl carrier protein subunit	Fe	-1.03036	0.206449	-4.99086	6.01106e-07	3.35704e-06	3028.28	4086.93	5083.36	7474.73	8056.26	9385.17
MASE_RS18760	MASE_18775	acetyl-CoA carboxylase biotin carboxylase subunit	Fe	-1.24658	0.218563	-5.70353	1.17353e-08	8.07345e-08	5071.99	6998.27	7781.45	13962.5	16713.8	16427.9
MASE_RS18775	MASE_18790	TIGR03643 family protein	Fe	1.06033	0.22685	4.67417	2.95145e-06	1.48221e-05	1119.66	694.517	755.634	361.156	449.499	421.735
MASE_RS18800	MASE_18815	high-potential iron sulfur protein	Fe	-6.167	0.275691	-22.3693	7.84341e-111	1.05129e-108	269.109	242.702	187.059	12121.5	22500.8	15588.9
MASE_RS18845	MASE_18860	hypothetical protein	Fe	1.1166	0.116761	9.56318	1.14188e-21	2.06442e-20	1532.51	1454.04	1349.57	681.462	627.116	690.602
MASE_RS18885	MASE_18900	glycosyl hydrolase	Fe	-1.04777	0.210604	-4.97508	6.52211e-07	3.61132e-06	607.385	405.225	364.607	937.706	970.442	938.787
MASE_RS18890	MASE_18905	phosphoenolpyruvate carboxykinase (ATP)	Fe	1.03667	0.390841	2.65241	0.00799192	0.0191638	12131.5	5770.67	3322.68	4296.74	1878.37	4170.59
MASE_RS18970	MASE_18985	MBL fold metallo-hydrolase	Fe	1.44521	0.267089	5.41097	6.26826e-08	4.00735e-07	1285.02	678.265	697.509	292.453	370.117	314.727
MASE_RS18975	MASE_18990	aldehyde dehydrogenase	Fe	3.03056	0.731881	4.14078	3.46127e-05	0.000143586	18362.1	2630.71	1950.91	819.797	986.318	1001.73
MASE_RS18990	MASE_19005	ADP compounds hydrolase NudE	Fe	1.28562	0.366025	3.51238	0.00044412	0.00149857	16602.6	18366.2	14743.9	8855.29	7314.04	4222.74
MASE_RS19010	MASE_19025	glucan biosynthesis protein G	Fe	2.04199	0.343542	5.94394	2.78255e-09	2.01786e-08	12838.3	8192.27	5197.5	2237.5	2634.48	1497.2
MASE_RS19015	MASE_19030	membrane protein	Fe	1.41418	0.204489	6.91571	4.6554e-12	4.4028e-11	6159.23	4509.49	3494.94	1792.78	1992.48	1529.57
MASE_RS19070	MASE_19090	transcription elongation factor GreB	Fe	-1.50859	0.131944	-11.4336	2.84051e-30	7.41011e-29	968.358	978.392	978.626	2490.96	2782.33	3050.16
MASE_RS19075	MASE_19095	RNA-binding transcriptional accessory protein	Fe	-1.02568	0.156162	-6.56805	5.09771e-11	4.45277e-10	2786.19	2922.17	2353.56	5590.96	5436.66	5385.43
MASE_RS19105	MASE_19130	MFS transporter	Fe	-1.11185	0.164476	-6.75998	1.38014e-11	1.26226e-10	999.7	904.715	723.929	1905.12	1898.22	1876.67
MASE_RS19150	MASE_19175	xylose isomerase	Fe	-1.02653	0.159583	-6.43261	1.25433e-10	1.04402e-09	1002.94	919.883	815.874	1837.35	1887.3	1854.19
MASE_RS19230	MASE_19260	Fe-S biogenesis protein NfuA	Fe	1.69811	0.139314	12.1891	3.55411e-34	1.06268e-32	7220.54	8916.04	8845.68	2670.14	2391.38	2637.42
MASE_RS19235	MASE_19265	hypothetical protein	Fe	1.58321	0.271475	5.83188	5.48057e-09	3.86624e-08	295.047	451.816	358.266	142.049	128.003	98.9143
MASE_RS19315	MASE_19345	cytochrome c oxidase subunit II	Fe	-1.36197	0.298289	-4.56593	4.97291e-06	2.39823e-05	406.365	502.74	292.742	1146.6	1035.93	906.415
MASE_RS19365	MASE_19395	ketol-acid reductoisomerase	Fe	-2.22879	0.318765	-6.99197	2.71056e-12	2.59506e-11	10430.4	4641.67	5934.11	26677.3	32733.1	39054.1
MASE_RS19370	MASE_19400	MFS transporter	Fe	1.04844	0.28841	3.63523	0.000277728	0.000984075	2260.94	2208.15	1510.21	1155.89	954.566	780.524
MASE_RS19385	MASE_19420	GtrA family protein	Fe	-1.04331	0.249573	-4.1804	2.90997e-05	0.00012268	41.0688	34.6717	46.5006	79.8443	94.2658	78.2322
MASE_RS19415	MASE_19450	formimidoylglutamase	Fe	1.5321	0.166347	9.21026	3.25335e-20	5.33577e-19	1302.31	1411.79	1329.49	466.996	508.043	423.533
MASE_RS19420	MASE_19455	imidazolonepropionase	Fe	1.88061	0.219548	8.56585	1.07281e-17	1.5e-16	4325.19	5399.03	5200.67	1437.2	1530.08	1086.26
MASE_RS19425	MASE_19460	histidine utilization repressor	Fe	1.61035	0.261047	6.16883	6.87961e-10	5.29526e-09	1961.57	2410.77	2769.96	682.39	830.532	826.384
MASE_RS19430		urocanate hydratase	Fe	2.47614	0.225703	10.9708	5.28133e-28	1.24415e-26	12957.2	15477.7	10892.8	2797.34	2451.9	1819.12
MASE_RS19435	MASE_19475	histidine ammonia-lyase	Fe	2.03034	0.235911	8.60639	7.53996e-18	1.06574e-16	3948.01	4231.03	3469.58	902.426	1042.88	906.415
MASE_RS19445	MASE_19485	MipA/OmpV family protein	Fe	1.0661	0.226756	4.70154	2.58213e-06	1.31028e-05	274.512	209.114	207.139	103.055	119.073	107.907
MASE_RS19480	MASE_19520	hypothetical protein	Fe	2.18339	0.65302	3.34353	0.000827192	0.00261619	4705.62	899.297	649.951	426.146	513.005	437.921
MASE_RS19490	MASE_19530	peptidase M36	Fe	-1.45408	0.214894	-6.7665	1.31934e-11	1.21236e-10	2290.12	1810.51	2068.22	6684.64	4464.23	5752.32
MASE_RS19500	MASE_19540	DUF490 domain-containing protein	Fe	-1.10118	0.131322	-8.38535	5.05765e-17	6.77899e-16	2120.45	1779.09	1635.97	3914.23	3968.1	3992.54
MASE_RS19550	MASE_19590	hypothetical protein	Fe	-3.08467	0.193724	-15.923	4.38793e-57	2.30485e-55	252.897	347.8	281.117	2522.52	2168.11	2789.38
MASE_RS19555	MASE_19595	ubiquinol-cytochrome c reductase	Fe	-1.12287	0.25445	-4.41292	1.01985e-05	4.68578e-05	724.107	520.075	540.041	1202.31	1245.3	1437.85
MASE_RS19590	MASE_19630	hypothetical protein	Fe	3.94779	0.329628	11.9765	4.71768e-33	1.34835e-31	19461.2	16501.6	20722.3	1040.76	690.621	1941.42
MASE_RS19595	MASE_19635	hypothetical protein	Fe	3.99972	0.360103	11.1072	1.15786e-28	2.77815e-27	16934.4	16038.9	22730.3	1050.97	634.062	1796.64
MASE_RS19600	MASE_19640	sulfurtransferase TusA	Fe	3.18295	0.172669	18.4339	7.02729e-76	5.93806e-74	13902.9	11754.8	13409.1	1466.91	1176.83	1657.26
MASE_RS19620	MASE_19660	tryptophan halogenase	Fe	1.08973	0.157972	6.89827	5.26408e-12	4.96638e-11	3775.08	3922.24	3521.36	2006.32	1753.34	1511.59
MASE_RS19650	MASE_19690	membrane protein	Fe	1.25576	0.307781	4.08006	4.50237e-05	0.00018268	4280.88	3658.95	2223.57	1802.07	1382.23	1071.87
MASE_RS19660	MASE_19700	OmpA family lipoprotein	Fe	1.60208	0.423446	3.78345	0.000154672	0.000573673	17394.8	6750.15	3493.88	3186.34	3550.35	2367.65
MASE_RS19690	MASE_19730	F0F1 ATP synthase subunit epsilon	Fe	-1.88738	0.268508	-7.02914	2.07803e-12	2.01933e-11	4379.23	4267.87	5791.44	15176.9	16159.1	22081.3
MASE_RS19695	MASE_19735	ATP synthase subunit beta	Fe	-1.61562	0.173533	-9.31017	1.27629e-20	2.16635e-19	61553.4	67173.2	71234.7	215004	207441	190322
MASE_RS19700	MASE_19740	ATP synthase subunit gamma	Fe	-1.55576	0.424932	-3.66121	0.000251027	0.000895902	13685.6	16357.5	26540.2	46592.9	54607.7	65148.6
MASE_RS19705	MASE_19745	ATP synthase subunit alpha	Fe	-1.04555	0.219315	-4.76736	1.86656e-06	9.68501e-06	34892.2	41678.6	46311.4	77103.6	85084.3	91460.7
MASE_RS19710	MASE_19750	F0F1 ATP synthase subunit delta	Fe	-1.03587	0.324106	-3.19607	0.00139313	0.00418153	11176.1	11603.1	14639.2	19603.6	22431.3	34685.7
MASE_RS19840	MASE_16625	hypothetical protein	Fe	1.00469	0.223993	4.48536	7.27896e-06	3.44201e-05	40690.5	44353.8	34793	24336.7	19883.1	15504.4
MASE_RS19890	MASE_05805	hypothetical protein	Fe	1.04076	0.339509	3.06548	0.00217319	0.00616133	196.698	227.533	279.003	98.4127	90.2968	152.868
MASE_RS19930	MASE_11085	membrane protein	Fe	1.57571	0.633222	2.4884	0.012832	0.0290277	3719.97	715.104	823.272	374.154	677.722	712.183
MASE_RS19970	MASE_18100	cytochrome bd-I oxidase subunit CydX	Fe	-7.05382	0.246021	-28.6716	8.61549e-181	2.57603e-178	54.0379	41.1726	52.8416	6910.25	7058.03	5708.26
