# Supplementary material for: Transcriptomic Study of Substrate-Specific Transport Mechanisms for Iron and Carbon in the Marine Copiotroph Alteromonas macleodii
Source: mSystems. 2020 Apr 28;5(2):e00070-20. doi: 10.1128/mSystems.00070-20 (PMC7190382; doi:10.1128/mSystems.00070-20)
Supplement: DATA SET S2 [file mSystems.00070-20-sd002.xlsx]

## Sheet: Sheet1
Supplemental Dataset 2: Gene loci of the 66 putative TBDTs transcribed by A. macleodii ATCC 27126 and the statistically significant differential expression of each transcript under iron or carbon limitation (log2fold change ≥ |1|, P < 0.05) . Conditions where no significant differential expression of the transcript was detected under a given limitation are marked with n.s.
OrfID	OrfID_Old	Log2Fold Change (Fe Limitation)	Log2Fold Change (C Limitation)
MASE_RS00410	MASE_00400	2.78399	n.s.
MASE_RS00930	MASE_00935	n.s.	1.3502
MASE_RS01260	MASE_01260	n.s.	n.s.
MASE_RS01960	MASE_01960	-2.24375	n.s.
MASE_RS02685	MASE_02700	-1.04483	n.s.
MASE_RS02835	MASE_02850	n.s.	-1.52388
MASE_RS03025	MASE_03050	n.s.	n.s.
MASE_RS03230	MASE_03260	1.18628	n.s.
MASE_RS03245	MASE_03275	n.s.	n.s.
MASE_RS03500	MASE_03530	n.s.	3.28485
MASE_RS19870	MASE_04115	n.s.	1.27792
MASE_RS04075	MASE_04120	n.s.	n.s.
MASE_RS04130	MASE_04175	n.s.	n.s.
MASE_RS04990	MASE_05035	n.s.	n.s.
MASE_RS05145	MASE_05175	n.s.	n.s.
MASE_RS05155	MASE_05185	-2.01451	1.00307
MASE_RS05230	MASE_05260	n.s.	-2.08829
MASE_RS05535	MASE_05565	n.s.	1.50289
MASE_RS05550	MASE_05580	n.s.	n.s.
MASE_RS06160	MASE_06190	-3.41868	-2.38385
MASE_RS06580	MASE_06600	n.s.	1.59106
MASE_RS06770	MASE_06805	-1.24232	-2.5994
MASE_RS07210	MASE_07225	-1.32219	n.s.
MASE_RS07680	MASE_07695	n.s.	n.s.
MASE_RS08100	MASE_08095	n.s.	4.95881
MASE_RS08210	MASE_08200	2.5427	-1.04093
MASE_RS08260	MASE_08250	n.s.	n.s.
MASE_RS08365	MASE_08355	-1.93715	n.s.
MASE_RS08420	MASE_08410	-1.67286	n.s.
MASE_RS09130	MASE_09125	n.s.	-2.09794
MASE_RS09140	MASE_09135	n.s.	n.s.
MASE_RS09315	MASE_09310	n.s.	n.s.
MASE_RS10045	MASE_10030	-1.06654	1.52225
MASE_RS10540	MASE_10530	n.s.	-1.43329
MASE_RS10735	MASE_10745	n.s.	n.s.
MASE_RS10870	MASE_10880	-2.47282	-5.17688
MASE_RS11315	MASE_11330	n.s.	n.s.
MASE_RS12125	MASE_12160	n.s.	2.19686
MASE_RS13280	MASE_13310	n.s.	n.s.
MASE_RS13295	MASE_13325	n.s.	5.13851
MASE_RS13830	MASE_13870	-1.06791	2.82242
MASE_RS14710	MASE_14765	-2.52419	n.s.
MASE_RS15090	MASE_15145	n.s.	n.s.
MASE_RS15190	MASE_15245	2.24395	-1.13386
MASE_RS15260	MASE_15315	n.s.	-1.21547
MASE_RS15265	MASE_15320	n.s.	-1.73159
MASE_RS15275	MASE_15330	n.s.	1.06113
MASE_RS15470	MASE_15530	n.s.	n.s.
MASE_RS15665	MASE_15725	n.s.	n.s.
MASE_RS16070	MASE_16105	n.s.	n.s.
MASE_RS16230	MASE_16265	-1.85989	n.s.
MASE_RS16920	MASE_16930	n.s.	n.s.
MASE_RS17065	MASE_17080	1.55272	-1.69389
MASE_RS17470	MASE_17485	5.77628	-1.10096
MASE_RS17485	MASE_17500	3.88347	n.s.
MASE_RS17925	MASE_17930	4.50896	n.s.
MASE_RS18030	MASE_18035	n.s.	1.44362
MASE_RS18045	MASE_18050	n.s.	-1.21059
MASE_RS18125	MASE_18130	-7.50062	n.s.
MASE_RS18315	MASE_18325	n.s.	n.s.
MASE_RS18595	MASE_18610	1.99397	-6.00441
MASE_RS18630	MASE_18645	6.95386	n.s.
MASE_RS18640	MASE_18655	1.1178	n.s.
MASE_RS18710	MASE_18725	n.s.	n.s.
MASE_RS19095	MASE_19120	n.s.	1.11476
MASE_RS19630	MASE_19670	n.s.	1.65807
