# Supplementary material for: Transcriptomic Study of Substrate-Specific Transport Mechanisms for Iron and Carbon in the Marine Copiotroph Alteromonas macleodii
Source: mSystems. 2020 Apr 28;5(2):e00070-20. doi: 10.1128/mSystems.00070-20 (PMC7190382; doi:10.1128/mSystems.00070-20)
Supplement: DATA SET S3 [file mSystems.00070-20-sd003.xlsx]

## Sheet: Sheet1
Supplemental Dataset 3: Gene loci of the 1804 putative TBDTs from 31 Alteromonas strains and corresponding cluster location in the sequence similarity network (Figure S5). Clusters are numbered from left to right and top to bottom in Figure S5. Singlet clusters labeled together as Cluster 98.
OrfID	Strain	Genome Accession ID	Network Cluster No.
amad1_00425	Alteromonas macleodii AltDE1	CP003917	98
amad1_00590	Alteromonas macleodii AltDE1	CP003917	24
amad1_01160	Alteromonas macleodii AltDE1	CP003917	49
amad1_01875	Alteromonas macleodii AltDE1	CP003917	37
amad1_02515	Alteromonas macleodii AltDE1	CP003917	44
amad1_03250	Alteromonas macleodii AltDE1	CP003917	7
amad1_03265	Alteromonas macleodii AltDE1	CP003917	43
amad1_03385	Alteromonas macleodii AltDE1	CP003917	18
amad1_03575	Alteromonas macleodii AltDE1	CP003917	12
amad1_04025	Alteromonas macleodii AltDE1	CP003917	33
amad1_05455	Alteromonas macleodii AltDE1	CP003917	27
amad1_05605	Alteromonas macleodii AltDE1	CP003917	29
amad1_05675	Alteromonas macleodii AltDE1	CP003917	19
amad1_06425	Alteromonas macleodii AltDE1	CP003917	2
amad1_06440	Alteromonas macleodii AltDE1	CP003917	2
amad1_07080	Alteromonas macleodii AltDE1	CP003917	13
amad1_07480	Alteromonas macleodii AltDE1	CP003917	14
amad1_07650	Alteromonas macleodii AltDE1	CP003917	2
amad1_08085	Alteromonas macleodii AltDE1	CP003917	4
amad1_08910	Alteromonas macleodii AltDE1	CP003917	25
amad1_09250	Alteromonas macleodii AltDE1	CP003917	20
amad1_09420	Alteromonas macleodii AltDE1	CP003917	28
amad1_09550	Alteromonas macleodii AltDE1	CP003917	9
amad1_10320	Alteromonas macleodii AltDE1	CP003917	5
amad1_10330	Alteromonas macleodii AltDE1	CP003917	26
amad1_11055	Alteromonas macleodii AltDE1	CP003917	6
amad1_11505	Alteromonas macleodii AltDE1	CP003917	15
amad1_11770	Alteromonas macleodii AltDE1	CP003917	21
amad1_11890	Alteromonas macleodii AltDE1	CP003917	6
amad1_13045	Alteromonas macleodii AltDE1	CP003917	40
amad1_13120	Alteromonas macleodii AltDE1	CP003917	98
amad1_14255	Alteromonas macleodii AltDE1	CP003917	11
amad1_14270	Alteromonas macleodii AltDE1	CP003917	5
amad1_14475	Alteromonas macleodii AltDE1	CP003917	30
amad1_14600	Alteromonas macleodii AltDE1	CP003917	58
amad1_14745	Alteromonas macleodii AltDE1	CP003917	57
amad1_15620	Alteromonas macleodii AltDE1	CP003917	16
amad1_16020	Alteromonas macleodii AltDE1	CP003917	22
amad1_16325	Alteromonas macleodii AltDE1	CP003917	38
amad1_16355	Alteromonas macleodii AltDE1	CP003917	10
amad1_16475	Alteromonas macleodii AltDE1	CP003917	31
amad1_16555	Alteromonas macleodii AltDE1	CP003917	55
amad1_16875	Alteromonas macleodii AltDE1	CP003917	2
amad1_17265	Alteromonas macleodii AltDE1	CP003917	32
amad1_17425	Alteromonas macleodii AltDE1	CP003917	8
amad1_18020	Alteromonas macleodii AltDE1	CP003917	17
amad1_18460	Alteromonas macleodii AltDE1	CP003917	35
amad1_18970	Alteromonas macleodii AltDE1	CP003917	1
amad1_19095	Alteromonas macleodii AltDE1	CP003917	23
amad1_19210	Alteromonas macleodii AltDE1	CP003917	1
amad1_19245	Alteromonas macleodii AltDE1	CP003917	50
amad1_19255	Alteromonas macleodii AltDE1	CP003917	1
AMB_00000860	Alteromonas taeanensis SN2	AMB_SN2	8
AMB_00000900	Alteromonas taeanensis SN2	AMB_SN2	64
AMB_00001840	Alteromonas taeanensis SN2	AMB_SN2	2
AMB_00002390	Alteromonas taeanensis SN2	AMB_SN2	98
AMB_00003560	Alteromonas taeanensis SN2	AMB_SN2	16
AMB_00005730	Alteromonas taeanensis SN2	AMB_SN2	2
AMB_00005910	Alteromonas taeanensis SN2	AMB_SN2	30
AMB_00006080	Alteromonas taeanensis SN2	AMB_SN2	11
AMB_00006370	Alteromonas taeanensis SN2	AMB_SN2	43
AMB_00006670	Alteromonas taeanensis SN2	AMB_SN2	69
AMB_00006710	Alteromonas taeanensis SN2	AMB_SN2	53
AMB_00006720	Alteromonas taeanensis SN2	AMB_SN2	68
AMB_00007650	Alteromonas taeanensis SN2	AMB_SN2	67
AMB_00009300	Alteromonas taeanensis SN2	AMB_SN2	34
AMB_00010460	Alteromonas taeanensis SN2	AMB_SN2	66
AMB_00013000	Alteromonas taeanensis SN2	AMB_SN2	21
AMB_00013260	Alteromonas taeanensis SN2	AMB_SN2	20
AMB_00013570	Alteromonas taeanensis SN2	AMB_SN2	28
AMB_00013730	Alteromonas taeanensis SN2	AMB_SN2	63
AMB_00013900	Alteromonas taeanensis SN2	AMB_SN2	6
AMB_00014050	Alteromonas taeanensis SN2	AMB_SN2	9
AMB_00015110	Alteromonas taeanensis SN2	AMB_SN2	5
AMB_00015160	Alteromonas taeanensis SN2	AMB_SN2	26
AMB_00017570	Alteromonas taeanensis SN2	AMB_SN2	10
AMB_00018150	Alteromonas taeanensis SN2	AMB_SN2	15
AMB_00018290	Alteromonas taeanensis SN2	AMB_SN2	5
AMB_00019570	Alteromonas taeanensis SN2	AMB_SN2	59
AMB_00020360	Alteromonas taeanensis SN2	AMB_SN2	25
AMB_00021500	Alteromonas taeanensis SN2	AMB_SN2	4
AMB_00023050	Alteromonas taeanensis SN2	AMB_SN2	14
AMB_00025330	Alteromonas taeanensis SN2	AMB_SN2	2
AMB_00025360	Alteromonas taeanensis SN2	AMB_SN2	2
AMB_00025900	Alteromonas taeanensis SN2	AMB_SN2	19
AMB_00026040	Alteromonas taeanensis SN2	AMB_SN2	29
AMB_00026050	Alteromonas taeanensis SN2	AMB_SN2	39
AMB_00026360	Alteromonas taeanensis SN2	AMB_SN2	27
AMB_00028110	Alteromonas taeanensis SN2	AMB_SN2	46
AMB_00029530	Alteromonas taeanensis SN2	AMB_SN2	52
AMB_00029950	Alteromonas taeanensis SN2	AMB_SN2	12
AMB_00030350	Alteromonas taeanensis SN2	AMB_SN2	18
AMB_00030600	Alteromonas taeanensis SN2	AMB_SN2	7
AMB_00032010	Alteromonas taeanensis SN2	AMB_SN2	56
AMB_00033500	Alteromonas taeanensis SN2	AMB_SN2	37
AMB_00033660	Alteromonas taeanensis SN2	AMB_SN2	42
AMB_00034640	Alteromonas taeanensis SN2	AMB_SN2	98
AMB_00036850	Alteromonas taeanensis SN2	AMB_SN2	32
AMB_00037110	Alteromonas taeanensis SN2	AMB_SN2	24
AMB_00038360	Alteromonas taeanensis SN2	AMB_SN2	17
AMB_00039130	Alteromonas taeanensis SN2	AMB_SN2	35
AMB_00040170	Alteromonas taeanensis SN2	AMB_SN2	38
AMB_00040340	Alteromonas taeanensis SN2	AMB_SN2	1
AMB_00040360	Alteromonas taeanensis SN2	AMB_SN2	41
AMB_00040830	Alteromonas taeanensis SN2	AMB_SN2	23
AMB_00041030	Alteromonas taeanensis SN2	AMB_SN2	7
AMB_00043470	Alteromonas taeanensis SN2	AMB_SN2	13
AMB_00044100	Alteromonas taeanensis SN2	AMB_SN2	98
AMBAS45_00445	Alteromonas macleodii Balearic Sea AD45	CP003873	24
AMBAS45_00970	Alteromonas macleodii Balearic Sea AD45	CP003873	1
AMBAS45_01515	Alteromonas macleodii Balearic Sea AD45	CP003873	37
AMBAS45_02210	Alteromonas macleodii Balearic Sea AD45	CP003873	56
AMBAS45_02250	Alteromonas macleodii Balearic Sea AD45	CP003873	82
AMBAS45_02975	Alteromonas macleodii Balearic Sea AD45	CP003873	7
AMBAS45_03110	Alteromonas macleodii Balearic Sea AD45	CP003873	18
AMBAS45_03300	Alteromonas macleodii Balearic Sea AD45	CP003873	12
AMBAS45_03515	Alteromonas macleodii Balearic Sea AD45	CP003873	53
AMBAS45_03530	Alteromonas macleodii Balearic Sea AD45	CP003873	60
AMBAS45_03630	Alteromonas macleodii Balearic Sea AD45	CP003873	52
AMBAS45_03875	Alteromonas macleodii Balearic Sea AD45	CP003873	98
AMBAS45_03920	Alteromonas macleodii Balearic Sea AD45	CP003873	33
AMBAS45_04390	Alteromonas macleodii Balearic Sea AD45	CP003873	46
AMBAS45_04440	Alteromonas macleodii Balearic Sea AD45	CP003873	47
AMBAS45_05265	Alteromonas macleodii Balearic Sea AD45	CP003873	27
AMBAS45_05405	Alteromonas macleodii Balearic Sea AD45	CP003873	98
AMBAS45_05455	Alteromonas macleodii Balearic Sea AD45	CP003873	19
AMBAS45_05540	Alteromonas macleodii Balearic Sea AD45	CP003873	92
AMBAS45_05770	Alteromonas macleodii Balearic Sea AD45	CP003873	2
AMBAS45_05785	Alteromonas macleodii Balearic Sea AD45	CP003873	2
AMBAS45_06470	Alteromonas macleodii Balearic Sea AD45	CP003873	13
AMBAS45_06895	Alteromonas macleodii Balearic Sea AD45	CP003873	14
AMBAS45_07130	Alteromonas macleodii Balearic Sea AD45	CP003873	2
AMBAS45_07750	Alteromonas macleodii Balearic Sea AD45	CP003873	4
AMBAS45_08280	Alteromonas macleodii Balearic Sea AD45	CP003873	25
AMBAS45_08675	Alteromonas macleodii Balearic Sea AD45	CP003873	20
AMBAS45_08790	Alteromonas macleodii Balearic Sea AD45	CP003873	45
AMBAS45_08840	Alteromonas macleodii Balearic Sea AD45	CP003873	28
AMBAS45_08945	Alteromonas macleodii Balearic Sea AD45	CP003873	10
AMBAS45_08995	Alteromonas macleodii Balearic Sea AD45	CP003873	9
AMBAS45_09680	Alteromonas macleodii Balearic Sea AD45	CP003873	5
AMBAS45_09690	Alteromonas macleodii Balearic Sea AD45	CP003873	26
AMBAS45_10460	Alteromonas macleodii Balearic Sea AD45	CP003873	61
AMBAS45_11065	Alteromonas macleodii Balearic Sea AD45	CP003873	15
AMBAS45_11155	Alteromonas macleodii Balearic Sea AD45	CP003873	93
AMBAS45_11295	Alteromonas macleodii Balearic Sea AD45	CP003873	21
AMBAS45_11515	Alteromonas macleodii Balearic Sea AD45	CP003873	6
AMBAS45_11945	Alteromonas macleodii Balearic Sea AD45	CP003873	3
AMBAS45_12640	Alteromonas macleodii Balearic Sea AD45	CP003873	40
AMBAS45_12720	Alteromonas macleodii Balearic Sea AD45	CP003873	34
AMBAS45_13840	Alteromonas macleodii Balearic Sea AD45	CP003873	11
AMBAS45_13860	Alteromonas macleodii Balearic Sea AD45	CP003873	5
AMBAS45_14105	Alteromonas macleodii Balearic Sea AD45	CP003873	30
AMBAS45_14400	Alteromonas macleodii Balearic Sea AD45	CP003873	72
AMBAS45_15280	Alteromonas macleodii Balearic Sea AD45	CP003873	16
AMBAS45_15670	Alteromonas macleodii Balearic Sea AD45	CP003873	22
AMBAS45_15790	Alteromonas macleodii Balearic Sea AD45	CP003873	10
AMBAS45_15800	Alteromonas macleodii Balearic Sea AD45	CP003873	83
AMBAS45_15965	Alteromonas macleodii Balearic Sea AD45	CP003873	31
AMBAS45_16050	Alteromonas macleodii Balearic Sea AD45	CP003873	55
AMBAS45_16190	Alteromonas macleodii Balearic Sea AD45	CP003873	2
AMBAS45_17315	Alteromonas macleodii Balearic Sea AD45	CP003873	17
AMBAS45_17470	Alteromonas macleodii Balearic Sea AD45	CP003873	73
AMBAS45_17875	Alteromonas macleodii Balearic Sea AD45	CP003873	62
AMBAS45_17890	Alteromonas macleodii Balearic Sea AD45	CP003873	74
AMBAS45_18355	Alteromonas macleodii Balearic Sea AD45	CP003873	42
AMBAS45_18460	Alteromonas macleodii Balearic Sea AD45	CP003873	41
AMBAS45_18475	Alteromonas macleodii Balearic Sea AD45	CP003873	1
AMBAS45_18555	Alteromonas macleodii Balearic Sea AD45	CP003873	36
AMBAS45_18580	Alteromonas macleodii Balearic Sea AD45	CP003873	7
AMBAS45_18725	Alteromonas macleodii Balearic Sea AD45	CP003873	23
AMBAS45_18845	Alteromonas macleodii Balearic Sea AD45	CP003873	1
AMBAS45_18880	Alteromonas macleodii Balearic Sea AD45	CP003873	50
AMBAS45_18890	Alteromonas macleodii Balearic Sea AD45	CP003873	1
AMBLS11_00430	Alteromonas macleodii Black Sea 11	CP003845	24
AMBLS11_00965	Alteromonas macleodii Black Sea 11	CP003845	49
AMBLS11_01590	Alteromonas macleodii Black Sea 11	CP003845	37
AMBLS11_02230	Alteromonas macleodii Black Sea 11	CP003845	56
AMBLS11_02895	Alteromonas macleodii Black Sea 11	CP003845	7
AMBLS11_03035	Alteromonas macleodii Black Sea 11	CP003845	18
AMBLS11_03230	Alteromonas macleodii Black Sea 11	CP003845	12
AMBLS11_03730	Alteromonas macleodii Black Sea 11	CP003845	33
AMBLS11_04085	Alteromonas macleodii Black Sea 11	CP003845	52
AMBLS11_05145	Alteromonas macleodii Black Sea 11	CP003845	27
AMBLS11_05285	Alteromonas macleodii Black Sea 11	CP003845	39
AMBLS11_05290	Alteromonas macleodii Black Sea 11	CP003845	29
AMBLS11_05360	Alteromonas macleodii Black Sea 11	CP003845	19
AMBLS11_05435	Alteromonas macleodii Black Sea 11	CP003845	92
AMBLS11_05625	Alteromonas macleodii Black Sea 11	CP003845	2
AMBLS11_05640	Alteromonas macleodii Black Sea 11	CP003845	2
AMBLS11_06250	Alteromonas macleodii Black Sea 11	CP003845	13
AMBLS11_06645	Alteromonas macleodii Black Sea 11	CP003845	14
AMBLS11_06815	Alteromonas macleodii Black Sea 11	CP003845	2
AMBLS11_07225	Alteromonas macleodii Black Sea 11	CP003845	4
AMBLS11_07710	Alteromonas macleodii Black Sea 11	CP003845	25
AMBLS11_08050	Alteromonas macleodii Black Sea 11	CP003845	20
AMBLS11_08150	Alteromonas macleodii Black Sea 11	CP003845	45
AMBLS11_08275	Alteromonas macleodii Black Sea 11	CP003845	9
AMBLS11_08930	Alteromonas macleodii Black Sea 11	CP003845	5
AMBLS11_08940	Alteromonas macleodii Black Sea 11	CP003845	26
AMBLS11_09810	Alteromonas macleodii Black Sea 11	CP003845	61
AMBLS11_10420	Alteromonas macleodii Black Sea 11	CP003845	15
AMBLS11_10630	Alteromonas macleodii Black Sea 11	CP003845	21
AMBLS11_10755	Alteromonas macleodii Black Sea 11	CP003845	6
AMBLS11_11180	Alteromonas macleodii Black Sea 11	CP003845	3
AMBLS11_11900	Alteromonas macleodii Black Sea 11	CP003845	34
AMBLS11_13275	Alteromonas macleodii Black Sea 11	CP003845	11
AMBLS11_13290	Alteromonas macleodii Black Sea 11	CP003845	5
AMBLS11_13500	Alteromonas macleodii Black Sea 11	CP003845	30
AMBLS11_13690	Alteromonas macleodii Black Sea 11	CP003845	58
AMBLS11_13780	Alteromonas macleodii Black Sea 11	CP003845	72
AMBLS11_14550	Alteromonas macleodii Black Sea 11	CP003845	16
AMBLS11_14940	Alteromonas macleodii Black Sea 11	CP003845	22
AMBLS11_15150	Alteromonas macleodii Black Sea 11	CP003845	10
AMBLS11_15270	Alteromonas macleodii Black Sea 11	CP003845	31
AMBLS11_15465	Alteromonas macleodii Black Sea 11	CP003845	2
AMBLS11_16470	Alteromonas macleodii Black Sea 11	CP003845	17
AMBLS11_16620	Alteromonas macleodii Black Sea 11	CP003845	73
AMBLS11_16970	Alteromonas macleodii Black Sea 11	CP003845	62
AMBLS11_16985	Alteromonas macleodii Black Sea 11	CP003845	74
AMBLS11_17490	Alteromonas macleodii Black Sea 11	CP003845	1
AMBLS11_17580	Alteromonas macleodii Black Sea 11	CP003845	36
AMBLS11_17725	Alteromonas macleodii Black Sea 11	CP003845	23
AMBLS11_17845	Alteromonas macleodii Black Sea 11	CP003845	1
AMBLS11_17880	Alteromonas macleodii Black Sea 11	CP003845	50
AMBLS11_17890	Alteromonas macleodii Black Sea 11	CP003845	1
AMBLS11_17960	Alteromonas macleodii Black Sea 11	CP003845	54
AMBLS11_18420	Alteromonas macleodii Black Sea 11	CP003845	1
AMBLS11_18860	Alteromonas macleodii Black Sea 11	CP003845	1
AMEC673_00450	Alteromonas macleodii English Channel 673	CP003844	24
AMEC673_00980	Alteromonas macleodii English Channel 673	CP003844	1
AMEC673_01330	Alteromonas macleodii English Channel 673	CP003844	37
AMEC673_02020	Alteromonas macleodii English Channel 673	CP003844	6
AMEC673_02055	Alteromonas macleodii English Channel 673	CP003844	82
AMEC673_02930	Alteromonas macleodii English Channel 673	CP003844	7
AMEC673_03070	Alteromonas macleodii English Channel 673	CP003844	18
AMEC673_03265	Alteromonas macleodii English Channel 673	CP003844	12
AMEC673_03775	Alteromonas macleodii English Channel 673	CP003844	33
AMEC673_05120	Alteromonas macleodii English Channel 673	CP003844	27
AMEC673_05260	Alteromonas macleodii English Channel 673	CP003844	39
AMEC673_05265	Alteromonas macleodii English Channel 673	CP003844	29
AMEC673_05335	Alteromonas macleodii English Channel 673	CP003844	19
AMEC673_05635	Alteromonas macleodii English Channel 673	CP003844	2
AMEC673_05650	Alteromonas macleodii English Channel 673	CP003844	2
AMEC673_06250	Alteromonas macleodii English Channel 673	CP003844	13
AMEC673_06655	Alteromonas macleodii English Channel 673	CP003844	14
AMEC673_06850	Alteromonas macleodii English Channel 673	CP003844	2
AMEC673_07275	Alteromonas macleodii English Channel 673	CP003844	4
AMEC673_07785	Alteromonas macleodii English Channel 673	CP003844	25
AMEC673_08185	Alteromonas macleodii English Channel 673	CP003844	20
AMEC673_08295	Alteromonas macleodii English Channel 673	CP003844	45
AMEC673_08345	Alteromonas macleodii English Channel 673	CP003844	28
AMEC673_08425	Alteromonas macleodii English Channel 673	CP003844	10
AMEC673_08475	Alteromonas macleodii English Channel 673	CP003844	9
AMEC673_09455	Alteromonas macleodii English Channel 673	CP003844	5
AMEC673_09465	Alteromonas macleodii English Channel 673	CP003844	26
AMEC673_10345	Alteromonas macleodii English Channel 673	CP003844	61
AMEC673_10870	Alteromonas macleodii English Channel 673	CP003844	15
AMEC673_11075	Alteromonas macleodii English Channel 673	CP003844	21
AMEC673_11220	Alteromonas macleodii English Channel 673	CP003844	6
AMEC673_11685	Alteromonas macleodii English Channel 673	CP003844	3
AMEC673_12475	Alteromonas macleodii English Channel 673	CP003844	34
AMEC673_13625	Alteromonas macleodii English Channel 673	CP003844	11
AMEC673_13640	Alteromonas macleodii English Channel 673	CP003844	5
AMEC673_13885	Alteromonas macleodii English Channel 673	CP003844	30
AMEC673_14195	Alteromonas macleodii English Channel 673	CP003844	72
AMEC673_15035	Alteromonas macleodii English Channel 673	CP003844	16
AMEC673_15415	Alteromonas macleodii English Channel 673	CP003844	22
AMEC673_15625	Alteromonas macleodii English Channel 673	CP003844	75
AMEC673_15705	Alteromonas macleodii English Channel 673	CP003844	98
AMEC673_15825	Alteromonas macleodii English Channel 673	CP003844	31
AMEC673_16020	Alteromonas macleodii English Channel 673	CP003844	2
AMEC673_16400	Alteromonas macleodii English Channel 673	CP003844	32
AMEC673_16570	Alteromonas macleodii English Channel 673	CP003844	8
AMEC673_17025	Alteromonas macleodii English Channel 673	CP003844	17
AMEC673_17200	Alteromonas macleodii English Channel 673	CP003844	73
AMEC673_17610	Alteromonas macleodii English Channel 673	CP003844	62
AMEC673_17625	Alteromonas macleodii English Channel 673	CP003844	74
AMEC673_18060	Alteromonas macleodii English Channel 673	CP003844	42
AMEC673_18165	Alteromonas macleodii English Channel 673	CP003844	41
AMEC673_18180	Alteromonas macleodii English Channel 673	CP003844	1
AMEC673_18265	Alteromonas macleodii English Channel 673	CP003844	36
AMEC673_18310	Alteromonas macleodii English Channel 673	CP003844	7
AMEC673_18465	Alteromonas macleodii English Channel 673	CP003844	23
AMEC673_18585	Alteromonas macleodii English Channel 673	CP003844	1
AMEC673_18620	Alteromonas macleodii English Channel 673	CP003844	50
AMEC673_18630	Alteromonas macleodii English Channel 673	CP003844	1
AMEC673_18700	Alteromonas macleodii English Channel 673	CP003844	54
AMEC673_19425	Alteromonas macleodii English Channel 673	CP003844	1
EP13_00475	Alteromonas australica H17	CP008849	24
EP13_00480	Alteromonas australica H17	CP008849	2
EP13_00545	Alteromonas australica H17	CP008849	32
EP13_00735	Alteromonas australica H17	CP008849	22
EP13_00760	Alteromonas australica H17	CP008849	56
EP13_01175	Alteromonas australica H17	CP008849	1
EP13_01685	Alteromonas australica H17	CP008849	3
EP13_01735	Alteromonas australica H17	CP008849	42
EP13_02475	Alteromonas australica H17	CP008849	44
EP13_03205	Alteromonas australica H17	CP008849	7
EP13_03525	Alteromonas australica H17	CP008849	12
EP13_03740	Alteromonas australica H17	CP008849	52
EP13_04285	Alteromonas australica H17	CP008849	97
EP13_04495	Alteromonas australica H17	CP008849	46
EP13_04725	Alteromonas australica H17	CP008849	85
EP13_05530	Alteromonas australica H17	CP008849	39
EP13_05535	Alteromonas australica H17	CP008849	86
EP13_05585	Alteromonas australica H17	CP008849	19
EP13_06140	Alteromonas australica H17	CP008849	2
EP13_07390	Alteromonas australica H17	CP008849	14
EP13_07945	Alteromonas australica H17	CP008849	4
EP13_07955	Alteromonas australica H17	CP008849	4
EP13_08370	Alteromonas australica H17	CP008849	25
EP13_08645	Alteromonas australica H17	CP008849	20
EP13_08765	Alteromonas australica H17	CP008849	45
EP13_08810	Alteromonas australica H17	CP008849	28
EP13_08890	Alteromonas australica H17	CP008849	10
EP13_08955	Alteromonas australica H17	CP008849	9
EP13_09585	Alteromonas australica H17	CP008849	5
EP13_09600	Alteromonas australica H17	CP008849	26
EP13_10880	Alteromonas australica H17	CP008849	15
EP13_11025	Alteromonas australica H17	CP008849	81
EP13_11135	Alteromonas australica H17	CP008849	21
EP13_11660	Alteromonas australica H17	CP008849	3
EP13_12235	Alteromonas australica H17	CP008849	40
EP13_12310	Alteromonas australica H17	CP008849	2
EP13_13390	Alteromonas australica H17	CP008849	11
EP13_13685	Alteromonas australica H17	CP008849	3
EP13_13690	Alteromonas australica H17	CP008849	3
EP13_13730	Alteromonas australica H17	CP008849	53
EP13_14030	Alteromonas australica H17	CP008849	98
EP13_14255	Alteromonas australica H17	CP008849	3
EP13_14400	Alteromonas australica H17	CP008849	51
EP13_14590	Alteromonas australica H17	CP008849	47
EP13_14890	Alteromonas australica H17	CP008849	16
EP13_15000	Alteromonas australica H17	CP008849	87
EP13_15390	Alteromonas australica H17	CP008849	88
EP13_15470	Alteromonas australica H17	CP008849	31
EP13_15560	Alteromonas australica H17	CP008849	8
EP13_15615	Alteromonas australica H17	CP008849	89
EP13_15665	Alteromonas australica H17	CP008849	59
EP13_15845	Alteromonas australica H17	CP008849	2
EP13_16360	Alteromonas australica H17	CP008849	64
EP13_16370	Alteromonas australica H17	CP008849	8
EP13_16770	Alteromonas australica H17	CP008849	17
EP13_17165	Alteromonas australica H17	CP008849	35
EP13_17680	Alteromonas australica H17	CP008849	1
EP13_17720	Alteromonas australica H17	CP008849	38
EP13_17785	Alteromonas australica H17	CP008849	36
EP13_17885	Alteromonas australica H17	CP008849	90
EP13_18025	Alteromonas australica H17	CP008849	23
EP13_18085	Alteromonas australica H17	CP008849	41
EP13_18270	Alteromonas australica H17	CP008849	54
EP13_18345	Alteromonas australica H17	CP008849	91
EP13_18865	Alteromonas australica H17	CP008849	13
EP13_19065	Alteromonas australica H17	CP008849	1
Ga0069375_111003	Alteromonas australica DE170	Ga0069375_11	85
Ga0069375_11110	Alteromonas australica DE170	Ga0069375_11	32
Ga0069375_111177	Alteromonas australica DE170	Ga0069375_11	39
Ga0069375_111179	Alteromonas australica DE170	Ga0069375_11	86
Ga0069375_111191	Alteromonas australica DE170	Ga0069375_11	98
Ga0069375_111277	Alteromonas australica DE170	Ga0069375_11	2
Ga0069375_111282	Alteromonas australica DE170	Ga0069375_11	2
Ga0069375_11151	Alteromonas australica DE170	Ga0069375_11	22
Ga0069375_11156	Alteromonas australica DE170	Ga0069375_11	56
Ga0069375_111594	Alteromonas australica DE170	Ga0069375_11	14
Ga0069375_111729	Alteromonas australica DE170	Ga0069375_11	4
Ga0069375_111733	Alteromonas australica DE170	Ga0069375_11	4
Ga0069375_111823	Alteromonas australica DE170	Ga0069375_11	25
Ga0069375_111884	Alteromonas australica DE170	Ga0069375_11	20
Ga0069375_111907	Alteromonas australica DE170	Ga0069375_11	45
Ga0069375_111917	Alteromonas australica DE170	Ga0069375_11	28
Ga0069375_111928	Alteromonas australica DE170	Ga0069375_11	63
Ga0069375_111934	Alteromonas australica DE170	Ga0069375_11	10
Ga0069375_111946	Alteromonas australica DE170	Ga0069375_11	9
Ga0069375_112068	Alteromonas australica DE170	Ga0069375_11	5
Ga0069375_112072	Alteromonas australica DE170	Ga0069375_11	26
Ga0069375_112128	Alteromonas australica DE170	Ga0069375_11	80
Ga0069375_112235	Alteromonas australica DE170	Ga0069375_11	57
Ga0069375_112255	Alteromonas australica DE170	Ga0069375_11	2
Ga0069375_112444	Alteromonas australica DE170	Ga0069375_11	15
Ga0069375_112472	Alteromonas australica DE170	Ga0069375_11	81
Ga0069375_112494	Alteromonas australica DE170	Ga0069375_11	21
Ga0069375_11259	Alteromonas australica DE170	Ga0069375_11	1
Ga0069375_112600	Alteromonas australica DE170	Ga0069375_11	3
Ga0069375_112728	Alteromonas australica DE170	Ga0069375_11	98
Ga0069375_112745	Alteromonas australica DE170	Ga0069375_11	2
Ga0069375_112968	Alteromonas australica DE170	Ga0069375_11	11
Ga0069375_113027	Alteromonas australica DE170	Ga0069375_11	3
Ga0069375_113028	Alteromonas australica DE170	Ga0069375_11	3
Ga0069375_113036	Alteromonas australica DE170	Ga0069375_11	53
Ga0069375_113168	Alteromonas australica DE170	Ga0069375_11	51
Ga0069375_113210	Alteromonas australica DE170	Ga0069375_11	47
Ga0069375_113273	Alteromonas australica DE170	Ga0069375_11	16
Ga0069375_113296	Alteromonas australica DE170	Ga0069375_11	87
Ga0069375_113396	Alteromonas australica DE170	Ga0069375_11	88
Ga0069375_113407	Alteromonas australica DE170	Ga0069375_11	98
Ga0069375_113414	Alteromonas australica DE170	Ga0069375_11	1
Ga0069375_113422	Alteromonas australica DE170	Ga0069375_11	8
Ga0069375_113432	Alteromonas australica DE170	Ga0069375_11	89
Ga0069375_113444	Alteromonas australica DE170	Ga0069375_11	59
Ga0069375_113478	Alteromonas australica DE170	Ga0069375_11	2
Ga0069375_11354	Alteromonas australica DE170	Ga0069375_11	3
Ga0069375_11359	Alteromonas australica DE170	Ga0069375_11	3
Ga0069375_113598	Alteromonas australica DE170	Ga0069375_11	64
Ga0069375_113604	Alteromonas australica DE170	Ga0069375_11	8
Ga0069375_11367	Alteromonas australica DE170	Ga0069375_11	42
Ga0069375_113713	Alteromonas australica DE170	Ga0069375_11	17
Ga0069375_113793	Alteromonas australica DE170	Ga0069375_11	35
Ga0069375_113926	Alteromonas australica DE170	Ga0069375_11	1
Ga0069375_113937	Alteromonas australica DE170	Ga0069375_11	38
Ga0069375_113952	Alteromonas australica DE170	Ga0069375_11	36
Ga0069375_113975	Alteromonas australica DE170	Ga0069375_11	90
Ga0069375_114013	Alteromonas australica DE170	Ga0069375_11	23
Ga0069375_114032	Alteromonas australica DE170	Ga0069375_11	41
Ga0069375_114073	Alteromonas australica DE170	Ga0069375_11	54
Ga0069375_114092	Alteromonas australica DE170	Ga0069375_11	91
Ga0069375_114224	Alteromonas australica DE170	Ga0069375_11	13
Ga0069375_114313	Alteromonas australica DE170	Ga0069375_11	1
Ga0069375_11551	Alteromonas australica DE170	Ga0069375_11	44
Ga0069375_11706	Alteromonas australica DE170	Ga0069375_11	7
Ga0069375_11772	Alteromonas australica DE170	Ga0069375_11	12
Ga0069375_11817	Alteromonas australica DE170	Ga0069375_11	52
Ga0069375_1194	Alteromonas australica DE170	Ga0069375_11	24
Ga0069375_1195	Alteromonas australica DE170	Ga0069375_11	2
Ga0069375_11952	Alteromonas australica DE170	Ga0069375_11	46
Ga0125132_111101	Alteromonas macleodii HOT1A3	Ga0125132_11	27
Ga0125132_111134	Alteromonas macleodii HOT1A3	Ga0125132_11	39
Ga0125132_111135	Alteromonas macleodii HOT1A3	Ga0125132_11	29
Ga0125132_111150	Alteromonas macleodii HOT1A3	Ga0125132_11	19
Ga0125132_111214	Alteromonas macleodii HOT1A3	Ga0125132_11	2
Ga0125132_111217	Alteromonas macleodii HOT1A3	Ga0125132_11	2
Ga0125132_111351	Alteromonas macleodii HOT1A3	Ga0125132_11	13
Ga0125132_111446	Alteromonas macleodii HOT1A3	Ga0125132_11	14
Ga0125132_111483	Alteromonas macleodii HOT1A3	Ga0125132_11	2
Ga0125132_111619	Alteromonas macleodii HOT1A3	Ga0125132_11	4
Ga0125132_111713	Alteromonas macleodii HOT1A3	Ga0125132_11	25
Ga0125132_111793	Alteromonas macleodii HOT1A3	Ga0125132_11	20
Ga0125132_111821	Alteromonas macleodii HOT1A3	Ga0125132_11	45
Ga0125132_111831	Alteromonas macleodii HOT1A3	Ga0125132_11	28
Ga0125132_111852	Alteromonas macleodii HOT1A3	Ga0125132_11	10
Ga0125132_111873	Alteromonas macleodii HOT1A3	Ga0125132_11	9
Ga0125132_112023	Alteromonas macleodii HOT1A3	Ga0125132_11	5
Ga0125132_112025	Alteromonas macleodii HOT1A3	Ga0125132_11	26
Ga0125132_11207	Alteromonas macleodii HOT1A3	Ga0125132_11	1
Ga0125132_112183	Alteromonas macleodii HOT1A3	Ga0125132_11	6
Ga0125132_112292	Alteromonas macleodii HOT1A3	Ga0125132_11	15
Ga0125132_112331	Alteromonas macleodii HOT1A3	Ga0125132_11	21
Ga0125132_112358	Alteromonas macleodii HOT1A3	Ga0125132_11	6
Ga0125132_112453	Alteromonas macleodii HOT1A3	Ga0125132_11	3
Ga0125132_112631	Alteromonas macleodii HOT1A3	Ga0125132_11	34
Ga0125132_112872	Alteromonas macleodii HOT1A3	Ga0125132_11	11
Ga0125132_112875	Alteromonas macleodii HOT1A3	Ga0125132_11	5
Ga0125132_112925	Alteromonas macleodii HOT1A3	Ga0125132_11	30
Ga0125132_112984	Alteromonas macleodii HOT1A3	Ga0125132_11	72
Ga0125132_11306	Alteromonas macleodii HOT1A3	Ga0125132_11	37
Ga0125132_113140	Alteromonas macleodii HOT1A3	Ga0125132_11	16
Ga0125132_113216	Alteromonas macleodii HOT1A3	Ga0125132_11	22
Ga0125132_113241	Alteromonas macleodii HOT1A3	Ga0125132_11	75
Ga0125132_113277	Alteromonas macleodii HOT1A3	Ga0125132_11	31
Ga0125132_113294	Alteromonas macleodii HOT1A3	Ga0125132_11	55
Ga0125132_113318	Alteromonas macleodii HOT1A3	Ga0125132_11	2
Ga0125132_113403	Alteromonas macleodii HOT1A3	Ga0125132_11	32
Ga0125132_113437	Alteromonas macleodii HOT1A3	Ga0125132_11	8
Ga0125132_113570	Alteromonas macleodii HOT1A3	Ga0125132_11	17
Ga0125132_113606	Alteromonas macleodii HOT1A3	Ga0125132_11	73
Ga0125132_113688	Alteromonas macleodii HOT1A3	Ga0125132_11	62
Ga0125132_113691	Alteromonas macleodii HOT1A3	Ga0125132_11	74
Ga0125132_113780	Alteromonas macleodii HOT1A3	Ga0125132_11	42
Ga0125132_113802	Alteromonas macleodii HOT1A3	Ga0125132_11	41
Ga0125132_113805	Alteromonas macleodii HOT1A3	Ga0125132_11	1
Ga0125132_113822	Alteromonas macleodii HOT1A3	Ga0125132_11	36
Ga0125132_113827	Alteromonas macleodii HOT1A3	Ga0125132_11	7
Ga0125132_113855	Alteromonas macleodii HOT1A3	Ga0125132_11	23
Ga0125132_113880	Alteromonas macleodii HOT1A3	Ga0125132_11	1
Ga0125132_113887	Alteromonas macleodii HOT1A3	Ga0125132_11	50
Ga0125132_113889	Alteromonas macleodii HOT1A3	Ga0125132_11	1
Ga0125132_113903	Alteromonas macleodii HOT1A3	Ga0125132_11	54
Ga0125132_114056	Alteromonas macleodii HOT1A3	Ga0125132_11	1
Ga0125132_11449	Alteromonas macleodii HOT1A3	Ga0125132_11	6
Ga0125132_11619	Alteromonas macleodii HOT1A3	Ga0125132_11	7
Ga0125132_11647	Alteromonas macleodii HOT1A3	Ga0125132_11	18
Ga0125132_11687	Alteromonas macleodii HOT1A3	Ga0125132_11	12
Ga0125132_11794	Alteromonas macleodii HOT1A3	Ga0125132_11	33
Ga0125132_11864	Alteromonas macleodii HOT1A3	Ga0125132_11	79
Ga0125132_1188	Alteromonas macleodii HOT1A3	Ga0125132_11	24
Ga0125241_111090	Alteromonas stellipolaris LMG21856	Ga0125241_11	27
Ga0125241_111124	Alteromonas stellipolaris LMG21856	Ga0125241_11	39
Ga0125241_111126	Alteromonas stellipolaris LMG21856	Ga0125241_11	29
Ga0125241_111140	Alteromonas stellipolaris LMG21856	Ga0125241_11	19
Ga0125241_11118	Alteromonas stellipolaris LMG21856	Ga0125241_11	9
Ga0125241_111186	Alteromonas stellipolaris LMG21856	Ga0125241_11	2
Ga0125241_111189	Alteromonas stellipolaris LMG21856	Ga0125241_11	2
Ga0125241_11121	Alteromonas stellipolaris LMG21856	Ga0125241_11	24
Ga0125241_111421	Alteromonas stellipolaris LMG21856	Ga0125241_11	14
Ga0125241_11144	Alteromonas stellipolaris LMG21856	Ga0125241_11	32
Ga0125241_111527	Alteromonas stellipolaris LMG21856	Ga0125241_11	4
Ga0125241_111617	Alteromonas stellipolaris LMG21856	Ga0125241_11	25
Ga0125241_111695	Alteromonas stellipolaris LMG21856	Ga0125241_11	59
Ga0125241_11180	Alteromonas stellipolaris LMG21856	Ga0125241_11	22
Ga0125241_111827	Alteromonas stellipolaris LMG21856	Ga0125241_11	15
Ga0125241_111877	Alteromonas stellipolaris LMG21856	Ga0125241_11	10
Ga0125241_112108	Alteromonas stellipolaris LMG21856	Ga0125241_11	26
Ga0125241_112110	Alteromonas stellipolaris LMG21856	Ga0125241_11	5
Ga0125241_112153	Alteromonas stellipolaris LMG21856	Ga0125241_11	9
Ga0125241_112162	Alteromonas stellipolaris LMG21856	Ga0125241_11	6
Ga0125241_112176	Alteromonas stellipolaris LMG21856	Ga0125241_11	63
Ga0125241_112193	Alteromonas stellipolaris LMG21856	Ga0125241_11	28
Ga0125241_112201	Alteromonas stellipolaris LMG21856	Ga0125241_11	45
Ga0125241_112225	Alteromonas stellipolaris LMG21856	Ga0125241_11	20
Ga0125241_112251	Alteromonas stellipolaris LMG21856	Ga0125241_11	21
Ga0125241_112399	Alteromonas stellipolaris LMG21856	Ga0125241_11	3
Ga0125241_112461	Alteromonas stellipolaris LMG21856	Ga0125241_11	66
Ga0125241_112592	Alteromonas stellipolaris LMG21856	Ga0125241_11	34
Ga0125241_11267	Alteromonas stellipolaris LMG21856	Ga0125241_11	1
Ga0125241_112747	Alteromonas stellipolaris LMG21856	Ga0125241_11	67
Ga0125241_112839	Alteromonas stellipolaris LMG21856	Ga0125241_11	68
Ga0125241_112841	Alteromonas stellipolaris LMG21856	Ga0125241_11	53
Ga0125241_112845	Alteromonas stellipolaris LMG21856	Ga0125241_11	69
Ga0125241_112867	Alteromonas stellipolaris LMG21856	Ga0125241_11	43
Ga0125241_112892	Alteromonas stellipolaris LMG21856	Ga0125241_11	11
Ga0125241_112909	Alteromonas stellipolaris LMG21856	Ga0125241_11	30
Ga0125241_112950	Alteromonas stellipolaris LMG21856	Ga0125241_11	77
Ga0125241_112953	Alteromonas stellipolaris LMG21856	Ga0125241_11	2
Ga0125241_113032	Alteromonas stellipolaris LMG21856	Ga0125241_11	51
Ga0125241_11312	Alteromonas stellipolaris LMG21856	Ga0125241_11	42
Ga0125241_113173	Alteromonas stellipolaris LMG21856	Ga0125241_11	16
Ga0125241_113185	Alteromonas stellipolaris LMG21856	Ga0125241_11	48
Ga0125241_113197	Alteromonas stellipolaris LMG21856	Ga0125241_11	54
Ga0125241_11328	Alteromonas stellipolaris LMG21856	Ga0125241_11	37
Ga0125241_113316	Alteromonas stellipolaris LMG21856	Ga0125241_11	31
Ga0125241_113331	Alteromonas stellipolaris LMG21856	Ga0125241_11	78
Ga0125241_113333	Alteromonas stellipolaris LMG21856	Ga0125241_11	47
Ga0125241_113370	Alteromonas stellipolaris LMG21856	Ga0125241_11	2
Ga0125241_113397	Alteromonas stellipolaris LMG21856	Ga0125241_11	60
Ga0125241_113466	Alteromonas stellipolaris LMG21856	Ga0125241_11	64
Ga0125241_113468	Alteromonas stellipolaris LMG21856	Ga0125241_11	8
Ga0125241_113567	Alteromonas stellipolaris LMG21856	Ga0125241_11	17
Ga0125241_113642	Alteromonas stellipolaris LMG21856	Ga0125241_11	35
Ga0125241_113757	Alteromonas stellipolaris LMG21856	Ga0125241_11	38
Ga0125241_113774	Alteromonas stellipolaris LMG21856	Ga0125241_11	1
Ga0125241_113776	Alteromonas stellipolaris LMG21856	Ga0125241_11	41
Ga0125241_113785	Alteromonas stellipolaris LMG21856	Ga0125241_11	36
Ga0125241_113820	Alteromonas stellipolaris LMG21856	Ga0125241_11	23
Ga0125241_113840	Alteromonas stellipolaris LMG21856	Ga0125241_11	7
Ga0125241_113890	Alteromonas stellipolaris LMG21856	Ga0125241_11	4
Ga0125241_113957	Alteromonas stellipolaris LMG21856	Ga0125241_11	13
Ga0125241_114000	Alteromonas stellipolaris LMG21856	Ga0125241_11	1
Ga0125241_11465	Alteromonas stellipolaris LMG21856	Ga0125241_11	56
Ga0125241_11596	Alteromonas stellipolaris LMG21856	Ga0125241_11	1
Ga0125241_11625	Alteromonas stellipolaris LMG21856	Ga0125241_11	71
Ga0125241_11628	Alteromonas stellipolaris LMG21856	Ga0125241_11	65
Ga0125241_11657	Alteromonas stellipolaris LMG21856	Ga0125241_11	7
Ga0125241_11681	Alteromonas stellipolaris LMG21856	Ga0125241_11	18
Ga0125241_11722	Alteromonas stellipolaris LMG21856	Ga0125241_11	12
Ga0125241_11764	Alteromonas stellipolaris LMG21856	Ga0125241_11	52
Ga0125241_11848	Alteromonas stellipolaris LMG21856	Ga0125241_11	76
Ga0125241_11866	Alteromonas stellipolaris LMG21856	Ga0125241_11	3
Ga0125241_11867	Alteromonas stellipolaris LMG21856	Ga0125241_11	3
Ga0125241_11875	Alteromonas stellipolaris LMG21856	Ga0125241_11	8
Ga0125241_11910	Alteromonas stellipolaris LMG21856	Ga0125241_11	46
Ga0133312_111096	Alteromonas macleodii D7	Ga0133312_11	27
Ga0133312_111129	Alteromonas macleodii D7	Ga0133312_11	29
Ga0133312_111140	Alteromonas macleodii D7	Ga0133312_11	19
Ga0133312_111312	Alteromonas macleodii D7	Ga0133312_11	2
Ga0133312_111315	Alteromonas macleodii D7	Ga0133312_11	2
Ga0133312_111437	Alteromonas macleodii D7	Ga0133312_11	13
Ga0133312_111525	Alteromonas macleodii D7	Ga0133312_11	14
Ga0133312_111560	Alteromonas macleodii D7	Ga0133312_11	2
Ga0133312_111657	Alteromonas macleodii D7	Ga0133312_11	4
Ga0133312_111752	Alteromonas macleodii D7	Ga0133312_11	25
Ga0133312_111847	Alteromonas macleodii D7	Ga0133312_11	45
Ga0133312_111858	Alteromonas macleodii D7	Ga0133312_11	10
Ga0133312_111867	Alteromonas macleodii D7	Ga0133312_11	9
Ga0133312_111989	Alteromonas macleodii D7	Ga0133312_11	5
Ga0133312_111991	Alteromonas macleodii D7	Ga0133312_11	26
Ga0133312_11216	Alteromonas macleodii D7	Ga0133312_11	49
Ga0133312_112365	Alteromonas macleodii D7	Ga0133312_11	15
Ga0133312_112404	Alteromonas macleodii D7	Ga0133312_11	21
Ga0133312_112432	Alteromonas macleodii D7	Ga0133312_11	6
Ga0133312_112693	Alteromonas macleodii D7	Ga0133312_11	34
Ga0133312_112926	Alteromonas macleodii D7	Ga0133312_11	31
Ga0133312_112956	Alteromonas macleodii D7	Ga0133312_11	75
Ga0133312_112967	Alteromonas macleodii D7	Ga0133312_11	11
Ga0133312_113238	Alteromonas macleodii D7	Ga0133312_11	16
Ga0133312_113314	Alteromonas macleodii D7	Ga0133312_11	98
Ga0133312_113327	Alteromonas macleodii D7	Ga0133312_11	58
Ga0133312_113394	Alteromonas macleodii D7	Ga0133312_11	55
Ga0133312_113427	Alteromonas macleodii D7	Ga0133312_11	2
Ga0133312_113501	Alteromonas macleodii D7	Ga0133312_11	5
Ga0133312_113525	Alteromonas macleodii D7	Ga0133312_11	8
Ga0133312_113626	Alteromonas macleodii D7	Ga0133312_11	98
Ga0133312_113653	Alteromonas macleodii D7	Ga0133312_11	73
Ga0133312_113732	Alteromonas macleodii D7	Ga0133312_11	62
Ga0133312_113735	Alteromonas macleodii D7	Ga0133312_11	74
Ga0133312_113835	Alteromonas macleodii D7	Ga0133312_11	42
Ga0133312_113859	Alteromonas macleodii D7	Ga0133312_11	36
Ga0133312_113883	Alteromonas macleodii D7	Ga0133312_11	23
Ga0133312_113918	Alteromonas macleodii D7	Ga0133312_11	1
Ga0133312_113925	Alteromonas macleodii D7	Ga0133312_11	50
Ga0133312_113927	Alteromonas macleodii D7	Ga0133312_11	1
Ga0133312_114099	Alteromonas macleodii D7	Ga0133312_11	1
Ga0133312_11602	Alteromonas macleodii D7	Ga0133312_11	7
Ga0133312_11629	Alteromonas macleodii D7	Ga0133312_11	18
Ga0133312_11668	Alteromonas macleodii D7	Ga0133312_11	12
Ga0133312_11802	Alteromonas macleodii D7	Ga0133312_11	33
Ga0133312_11871	Alteromonas macleodii D7	Ga0133312_11	79
Ga0133312_1196	Alteromonas macleodii D7	Ga0133312_11	24
Ga0133343_11113	Alteromonas stellipolaris LMG 21861	Ga0133343_11	9
Ga0133343_111159	Alteromonas stellipolaris LMG 21861	Ga0133343_11	10
Ga0133343_11116	Alteromonas stellipolaris LMG 21861	Ga0133343_11	24
Ga0133343_111209	Alteromonas stellipolaris LMG 21861	Ga0133343_11	15
Ga0133343_111341	Alteromonas stellipolaris LMG 21861	Ga0133343_11	59
Ga0133343_11139	Alteromonas stellipolaris LMG 21861	Ga0133343_11	32
Ga0133343_111419	Alteromonas stellipolaris LMG 21861	Ga0133343_11	25
Ga0133343_111510	Alteromonas stellipolaris LMG 21861	Ga0133343_11	4
Ga0133343_111616	Alteromonas stellipolaris LMG 21861	Ga0133343_11	14
Ga0133343_11175	Alteromonas stellipolaris LMG 21861	Ga0133343_11	22
Ga0133343_111846	Alteromonas stellipolaris LMG 21861	Ga0133343_11	2
Ga0133343_111849	Alteromonas stellipolaris LMG 21861	Ga0133343_11	2
Ga0133343_111895	Alteromonas stellipolaris LMG 21861	Ga0133343_11	19
Ga0133343_111910	Alteromonas stellipolaris LMG 21861	Ga0133343_11	29
Ga0133343_111912	Alteromonas stellipolaris LMG 21861	Ga0133343_11	39
Ga0133343_111945	Alteromonas stellipolaris LMG 21861	Ga0133343_11	27
Ga0133343_112102	Alteromonas stellipolaris LMG 21861	Ga0133343_11	26
Ga0133343_112104	Alteromonas stellipolaris LMG 21861	Ga0133343_11	5
Ga0133343_112147	Alteromonas stellipolaris LMG 21861	Ga0133343_11	9
Ga0133343_112156	Alteromonas stellipolaris LMG 21861	Ga0133343_11	6
Ga0133343_112170	Alteromonas stellipolaris LMG 21861	Ga0133343_11	63
Ga0133343_112187	Alteromonas stellipolaris LMG 21861	Ga0133343_11	28
Ga0133343_112195	Alteromonas stellipolaris LMG 21861	Ga0133343_11	45
Ga0133343_112219	Alteromonas stellipolaris LMG 21861	Ga0133343_11	20
Ga0133343_112246	Alteromonas stellipolaris LMG 21861	Ga0133343_11	21
Ga0133343_112394	Alteromonas stellipolaris LMG 21861	Ga0133343_11	3
Ga0133343_112456	Alteromonas stellipolaris LMG 21861	Ga0133343_11	66
Ga0133343_112587	Alteromonas stellipolaris LMG 21861	Ga0133343_11	34
Ga0133343_11262	Alteromonas stellipolaris LMG 21861	Ga0133343_11	1
Ga0133343_112744	Alteromonas stellipolaris LMG 21861	Ga0133343_11	67
Ga0133343_112836	Alteromonas stellipolaris LMG 21861	Ga0133343_11	68
Ga0133343_112838	Alteromonas stellipolaris LMG 21861	Ga0133343_11	53
Ga0133343_112842	Alteromonas stellipolaris LMG 21861	Ga0133343_11	69
Ga0133343_112864	Alteromonas stellipolaris LMG 21861	Ga0133343_11	43
Ga0133343_112889	Alteromonas stellipolaris LMG 21861	Ga0133343_11	11
Ga0133343_112906	Alteromonas stellipolaris LMG 21861	Ga0133343_11	30
Ga0133343_112937	Alteromonas stellipolaris LMG 21861	Ga0133343_11	77
Ga0133343_112940	Alteromonas stellipolaris LMG 21861	Ga0133343_11	2
Ga0133343_113018	Alteromonas stellipolaris LMG 21861	Ga0133343_11	51
Ga0133343_11307	Alteromonas stellipolaris LMG 21861	Ga0133343_11	42
Ga0133343_113159	Alteromonas stellipolaris LMG 21861	Ga0133343_11	16
Ga0133343_113171	Alteromonas stellipolaris LMG 21861	Ga0133343_11	48
Ga0133343_113183	Alteromonas stellipolaris LMG 21861	Ga0133343_11	54
Ga0133343_11323	Alteromonas stellipolaris LMG 21861	Ga0133343_11	37
Ga0133343_113302	Alteromonas stellipolaris LMG 21861	Ga0133343_11	31
Ga0133343_113317	Alteromonas stellipolaris LMG 21861	Ga0133343_11	78
Ga0133343_113319	Alteromonas stellipolaris LMG 21861	Ga0133343_11	47
Ga0133343_113355	Alteromonas stellipolaris LMG 21861	Ga0133343_11	2
Ga0133343_113384	Alteromonas stellipolaris LMG 21861	Ga0133343_11	60
Ga0133343_113453	Alteromonas stellipolaris LMG 21861	Ga0133343_11	64
Ga0133343_113455	Alteromonas stellipolaris LMG 21861	Ga0133343_11	8
Ga0133343_113543	Alteromonas stellipolaris LMG 21861	Ga0133343_11	17
Ga0133343_113618	Alteromonas stellipolaris LMG 21861	Ga0133343_11	35
Ga0133343_113733	Alteromonas stellipolaris LMG 21861	Ga0133343_11	38
Ga0133343_113750	Alteromonas stellipolaris LMG 21861	Ga0133343_11	1
Ga0133343_113752	Alteromonas stellipolaris LMG 21861	Ga0133343_11	41
Ga0133343_113761	Alteromonas stellipolaris LMG 21861	Ga0133343_11	36
Ga0133343_113796	Alteromonas stellipolaris LMG 21861	Ga0133343_11	23
Ga0133343_113816	Alteromonas stellipolaris LMG 21861	Ga0133343_11	7
Ga0133343_113866	Alteromonas stellipolaris LMG 21861	Ga0133343_11	4
Ga0133343_113933	Alteromonas stellipolaris LMG 21861	Ga0133343_11	13
Ga0133343_113976	Alteromonas stellipolaris LMG 21861	Ga0133343_11	1
Ga0133343_11464	Alteromonas stellipolaris LMG 21861	Ga0133343_11	56
Ga0133343_11594	Alteromonas stellipolaris LMG 21861	Ga0133343_11	1
Ga0133343_11623	Alteromonas stellipolaris LMG 21861	Ga0133343_11	71
Ga0133343_11626	Alteromonas stellipolaris LMG 21861	Ga0133343_11	65
Ga0133343_11655	Alteromonas stellipolaris LMG 21861	Ga0133343_11	7
Ga0133343_11679	Alteromonas stellipolaris LMG 21861	Ga0133343_11	18
Ga0133343_11720	Alteromonas stellipolaris LMG 21861	Ga0133343_11	12
Ga0133343_11762	Alteromonas stellipolaris LMG 21861	Ga0133343_11	52
Ga0133343_11845	Alteromonas stellipolaris LMG 21861	Ga0133343_11	76
Ga0133343_11863	Alteromonas stellipolaris LMG 21861	Ga0133343_11	3
Ga0133343_11864	Alteromonas stellipolaris LMG 21861	Ga0133343_11	3
Ga0133343_11872	Alteromonas stellipolaris LMG 21861	Ga0133343_11	8
Ga0133343_11907	Alteromonas stellipolaris LMG 21861	Ga0133343_11	46
Ga0133485_121107	Alteromonas mediterranea U10	Ga0133485_12	27
Ga0133485_121139	Alteromonas mediterranea U10	Ga0133485_12	29
Ga0133485_121155	Alteromonas mediterranea U10	Ga0133485_12	19
Ga0133485_12121	Alteromonas mediterranea U10	Ga0133485_12	24
Ga0133485_121295	Alteromonas mediterranea U10	Ga0133485_12	2
Ga0133485_121298	Alteromonas mediterranea U10	Ga0133485_12	2
Ga0133485_121433	Alteromonas mediterranea U10	Ga0133485_12	13
Ga0133485_121525	Alteromonas mediterranea U10	Ga0133485_12	14
Ga0133485_121560	Alteromonas mediterranea U10	Ga0133485_12	2
Ga0133485_121654	Alteromonas mediterranea U10	Ga0133485_12	4
Ga0133485_121827	Alteromonas mediterranea U10	Ga0133485_12	25
Ga0133485_121897	Alteromonas mediterranea U10	Ga0133485_12	20
Ga0133485_121932	Alteromonas mediterranea U10	Ga0133485_12	28
Ga0133485_121968	Alteromonas mediterranea U10	Ga0133485_12	9
Ga0133485_122111	Alteromonas mediterranea U10	Ga0133485_12	5
Ga0133485_122113	Alteromonas mediterranea U10	Ga0133485_12	26
Ga0133485_122263	Alteromonas mediterranea U10	Ga0133485_12	6
Ga0133485_122354	Alteromonas mediterranea U10	Ga0133485_12	15
Ga0133485_12238	Alteromonas mediterranea U10	Ga0133485_12	49
Ga0133485_122406	Alteromonas mediterranea U10	Ga0133485_12	21
Ga0133485_122430	Alteromonas mediterranea U10	Ga0133485_12	6
Ga0133485_122654	Alteromonas mediterranea U10	Ga0133485_12	40
Ga0133485_122670	Alteromonas mediterranea U10	Ga0133485_12	98
Ga0133485_122905	Alteromonas mediterranea U10	Ga0133485_12	11
Ga0133485_122908	Alteromonas mediterranea U10	Ga0133485_12	5
Ga0133485_122949	Alteromonas mediterranea U10	Ga0133485_12	30
Ga0133485_122974	Alteromonas mediterranea U10	Ga0133485_12	58
Ga0133485_123001	Alteromonas mediterranea U10	Ga0133485_12	57
Ga0133485_123191	Alteromonas mediterranea U10	Ga0133485_12	16
Ga0133485_123201	Alteromonas mediterranea U10	Ga0133485_12	48
Ga0133485_123268	Alteromonas mediterranea U10	Ga0133485_12	22
Ga0133485_123328	Alteromonas mediterranea U10	Ga0133485_12	38
Ga0133485_123334	Alteromonas mediterranea U10	Ga0133485_12	10
Ga0133485_123358	Alteromonas mediterranea U10	Ga0133485_12	31
Ga0133485_123374	Alteromonas mediterranea U10	Ga0133485_12	55
Ga0133485_123433	Alteromonas mediterranea U10	Ga0133485_12	2
Ga0133485_123515	Alteromonas mediterranea U10	Ga0133485_12	32
Ga0133485_123547	Alteromonas mediterranea U10	Ga0133485_12	8
Ga0133485_123674	Alteromonas mediterranea U10	Ga0133485_12	17
Ga0133485_12371	Alteromonas mediterranea U10	Ga0133485_12	37
Ga0133485_123764	Alteromonas mediterranea U10	Ga0133485_12	35
Ga0133485_123868	Alteromonas mediterranea U10	Ga0133485_12	1
Ga0133485_123893	Alteromonas mediterranea U10	Ga0133485_12	23
Ga0133485_123916	Alteromonas mediterranea U10	Ga0133485_12	1
Ga0133485_123923	Alteromonas mediterranea U10	Ga0133485_12	50
Ga0133485_123925	Alteromonas mediterranea U10	Ga0133485_12	1
Ga0133485_124017	Alteromonas mediterranea U10	Ga0133485_12	98
Ga0133485_124119	Alteromonas mediterranea U10	Ga0133485_12	84
Ga0133485_12505	Alteromonas mediterranea U10	Ga0133485_12	44
Ga0133485_12657	Alteromonas mediterranea U10	Ga0133485_12	7
Ga0133485_12660	Alteromonas mediterranea U10	Ga0133485_12	43
Ga0133485_12684	Alteromonas mediterranea U10	Ga0133485_12	18
Ga0133485_12723	Alteromonas mediterranea U10	Ga0133485_12	12
Ga0133485_12814	Alteromonas mediterranea U10	Ga0133485_12	33
Ga0133485_1288	Alteromonas mediterranea U10	Ga0133485_12	98
Ga0133486_111101	Alteromonas mediterranea UM8	Ga0133486_11	27
Ga0133486_111133	Alteromonas mediterranea UM8	Ga0133486_11	29
Ga0133486_111149	Alteromonas mediterranea UM8	Ga0133486_11	19
Ga0133486_11121	Alteromonas mediterranea UM8	Ga0133486_11	24
Ga0133486_111287	Alteromonas mediterranea UM8	Ga0133486_11	2
Ga0133486_111290	Alteromonas mediterranea UM8	Ga0133486_11	2
Ga0133486_111424	Alteromonas mediterranea UM8	Ga0133486_11	13
Ga0133486_111516	Alteromonas mediterranea UM8	Ga0133486_11	14
Ga0133486_111551	Alteromonas mediterranea UM8	Ga0133486_11	2
Ga0133486_111645	Alteromonas mediterranea UM8	Ga0133486_11	4
Ga0133486_111818	Alteromonas mediterranea UM8	Ga0133486_11	25
Ga0133486_111888	Alteromonas mediterranea UM8	Ga0133486_11	20
Ga0133486_111923	Alteromonas mediterranea UM8	Ga0133486_11	28
Ga0133486_111959	Alteromonas mediterranea UM8	Ga0133486_11	9
Ga0133486_112102	Alteromonas mediterranea UM8	Ga0133486_11	5
Ga0133486_112104	Alteromonas mediterranea UM8	Ga0133486_11	26
Ga0133486_112254	Alteromonas mediterranea UM8	Ga0133486_11	6
Ga0133486_112345	Alteromonas mediterranea UM8	Ga0133486_11	15
Ga0133486_11237	Alteromonas mediterranea UM8	Ga0133486_11	49
Ga0133486_112397	Alteromonas mediterranea UM8	Ga0133486_11	21
Ga0133486_112421	Alteromonas mediterranea UM8	Ga0133486_11	6
Ga0133486_112647	Alteromonas mediterranea UM8	Ga0133486_11	40
Ga0133486_112663	Alteromonas mediterranea UM8	Ga0133486_11	98
Ga0133486_112895	Alteromonas mediterranea UM8	Ga0133486_11	11
Ga0133486_112898	Alteromonas mediterranea UM8	Ga0133486_11	5
Ga0133486_112939	Alteromonas mediterranea UM8	Ga0133486_11	30
Ga0133486_112964	Alteromonas mediterranea UM8	Ga0133486_11	58
Ga0133486_112991	Alteromonas mediterranea UM8	Ga0133486_11	57
Ga0133486_113172	Alteromonas mediterranea UM8	Ga0133486_11	16
Ga0133486_113182	Alteromonas mediterranea UM8	Ga0133486_11	48
Ga0133486_113249	Alteromonas mediterranea UM8	Ga0133486_11	22
Ga0133486_113309	Alteromonas mediterranea UM8	Ga0133486_11	38
Ga0133486_113315	Alteromonas mediterranea UM8	Ga0133486_11	10
Ga0133486_113339	Alteromonas mediterranea UM8	Ga0133486_11	31
Ga0133486_113355	Alteromonas mediterranea UM8	Ga0133486_11	55
Ga0133486_113414	Alteromonas mediterranea UM8	Ga0133486_11	2
Ga0133486_113497	Alteromonas mediterranea UM8	Ga0133486_11	32
Ga0133486_113529	Alteromonas mediterranea UM8	Ga0133486_11	8
Ga0133486_113656	Alteromonas mediterranea UM8	Ga0133486_11	17
Ga0133486_11374	Alteromonas mediterranea UM8	Ga0133486_11	37
Ga0133486_113746	Alteromonas mediterranea UM8	Ga0133486_11	35
Ga0133486_113850	Alteromonas mediterranea UM8	Ga0133486_11	1
Ga0133486_113875	Alteromonas mediterranea UM8	Ga0133486_11	23
Ga0133486_113898	Alteromonas mediterranea UM8	Ga0133486_11	1
Ga0133486_113905	Alteromonas mediterranea UM8	Ga0133486_11	50
Ga0133486_113907	Alteromonas mediterranea UM8	Ga0133486_11	1
Ga0133486_113998	Alteromonas mediterranea UM8	Ga0133486_11	98
Ga0133486_114097	Alteromonas mediterranea UM8	Ga0133486_11	84
Ga0133486_11508	Alteromonas mediterranea UM8	Ga0133486_11	44
Ga0133486_11645	Alteromonas mediterranea UM8	Ga0133486_11	7
Ga0133486_11648	Alteromonas mediterranea UM8	Ga0133486_11	43
Ga0133486_11672	Alteromonas mediterranea UM8	Ga0133486_11	18
Ga0133486_11711	Alteromonas mediterranea UM8	Ga0133486_11	12
Ga0133486_11802	Alteromonas mediterranea UM8	Ga0133486_11	33
Ga0133486_1188	Alteromonas mediterranea UM8	Ga0133486_11	98
Ga0133487_111179	Alteromonas addita R10SW13	Ga0133487_11	10
Ga0133487_11120	Alteromonas addita R10SW13	Ga0133487_11	9
Ga0133487_11123	Alteromonas addita R10SW13	Ga0133487_11	24
Ga0133487_111230	Alteromonas addita R10SW13	Ga0133487_11	15
Ga0133487_111362	Alteromonas addita R10SW13	Ga0133487_11	59
Ga0133487_111439	Alteromonas addita R10SW13	Ga0133487_11	25
Ga0133487_11146	Alteromonas addita R10SW13	Ga0133487_11	32
Ga0133487_111536	Alteromonas addita R10SW13	Ga0133487_11	4
Ga0133487_111643	Alteromonas addita R10SW13	Ga0133487_11	14
Ga0133487_111768	Alteromonas addita R10SW13	Ga0133487_11	98
Ga0133487_111774	Alteromonas addita R10SW13	Ga0133487_11	98
Ga0133487_11184	Alteromonas addita R10SW13	Ga0133487_11	22
Ga0133487_111929	Alteromonas addita R10SW13	Ga0133487_11	2
Ga0133487_111932	Alteromonas addita R10SW13	Ga0133487_11	2
Ga0133487_111979	Alteromonas addita R10SW13	Ga0133487_11	19
Ga0133487_111993	Alteromonas addita R10SW13	Ga0133487_11	29
Ga0133487_111994	Alteromonas addita R10SW13	Ga0133487_11	39
Ga0133487_112028	Alteromonas addita R10SW13	Ga0133487_11	27
Ga0133487_112188	Alteromonas addita R10SW13	Ga0133487_11	26
Ga0133487_112190	Alteromonas addita R10SW13	Ga0133487_11	5
Ga0133487_112234	Alteromonas addita R10SW13	Ga0133487_11	9
Ga0133487_112250	Alteromonas addita R10SW13	Ga0133487_11	6
Ga0133487_112265	Alteromonas addita R10SW13	Ga0133487_11	63
Ga0133487_112282	Alteromonas addita R10SW13	Ga0133487_11	28
Ga0133487_112290	Alteromonas addita R10SW13	Ga0133487_11	45
Ga0133487_112314	Alteromonas addita R10SW13	Ga0133487_11	20
Ga0133487_112340	Alteromonas addita R10SW13	Ga0133487_11	21
Ga0133487_112469	Alteromonas addita R10SW13	Ga0133487_11	3
Ga0133487_112532	Alteromonas addita R10SW13	Ga0133487_11	66
Ga0133487_11256	Alteromonas addita R10SW13	Ga0133487_11	1
Ga0133487_112644	Alteromonas addita R10SW13	Ga0133487_11	34
Ga0133487_112799	Alteromonas addita R10SW13	Ga0133487_11	67
Ga0133487_112891	Alteromonas addita R10SW13	Ga0133487_11	68
Ga0133487_112893	Alteromonas addita R10SW13	Ga0133487_11	53
Ga0133487_112913	Alteromonas addita R10SW13	Ga0133487_11	43
Ga0133487_112938	Alteromonas addita R10SW13	Ga0133487_11	11
Ga0133487_112951	Alteromonas addita R10SW13	Ga0133487_11	30
Ga0133487_112978	Alteromonas addita R10SW13	Ga0133487_11	77
Ga0133487_112981	Alteromonas addita R10SW13	Ga0133487_11	2
Ga0133487_11301	Alteromonas addita R10SW13	Ga0133487_11	42
Ga0133487_113051	Alteromonas addita R10SW13	Ga0133487_11	51
Ga0133487_113191	Alteromonas addita R10SW13	Ga0133487_11	16
Ga0133487_113202	Alteromonas addita R10SW13	Ga0133487_11	48
Ga0133487_113310	Alteromonas addita R10SW13	Ga0133487_11	78
Ga0133487_113312	Alteromonas addita R10SW13	Ga0133487_11	47
Ga0133487_113348	Alteromonas addita R10SW13	Ga0133487_11	2
Ga0133487_113377	Alteromonas addita R10SW13	Ga0133487_11	60
Ga0133487_113446	Alteromonas addita R10SW13	Ga0133487_11	64
Ga0133487_113448	Alteromonas addita R10SW13	Ga0133487_11	8
Ga0133487_113548	Alteromonas addita R10SW13	Ga0133487_11	17
Ga0133487_113624	Alteromonas addita R10SW13	Ga0133487_11	35
Ga0133487_113744	Alteromonas addita R10SW13	Ga0133487_11	38
Ga0133487_113761	Alteromonas addita R10SW13	Ga0133487_11	1
Ga0133487_113763	Alteromonas addita R10SW13	Ga0133487_11	41
Ga0133487_113772	Alteromonas addita R10SW13	Ga0133487_11	36
Ga0133487_113807	Alteromonas addita R10SW13	Ga0133487_11	23
Ga0133487_113827	Alteromonas addita R10SW13	Ga0133487_11	7
Ga0133487_113882	Alteromonas addita R10SW13	Ga0133487_11	4
Ga0133487_113972	Alteromonas addita R10SW13	Ga0133487_11	13
Ga0133487_114014	Alteromonas addita R10SW13	Ga0133487_11	1
Ga0133487_11454	Alteromonas addita R10SW13	Ga0133487_11	56
Ga0133487_11597	Alteromonas addita R10SW13	Ga0133487_11	1
Ga0133487_11626	Alteromonas addita R10SW13	Ga0133487_11	71
Ga0133487_11629	Alteromonas addita R10SW13	Ga0133487_11	65
Ga0133487_11658	Alteromonas addita R10SW13	Ga0133487_11	7
Ga0133487_11682	Alteromonas addita R10SW13	Ga0133487_11	18
Ga0133487_11723	Alteromonas addita R10SW13	Ga0133487_11	12
Ga0133487_11766	Alteromonas addita R10SW13	Ga0133487_11	52
Ga0133487_11848	Alteromonas addita R10SW13	Ga0133487_11	76
Ga0133487_11866	Alteromonas addita R10SW13	Ga0133487_11	3
Ga0133487_11867	Alteromonas addita R10SW13	Ga0133487_11	3
Ga0133487_11875	Alteromonas addita R10SW13	Ga0133487_11	8
Ga0133487_11921	Alteromonas addita R10SW13	Ga0133487_11	46
Ga0133860_11119	Alteromonas sp. Mac1	Ga0133860_11	9
Ga0133860_111207	Alteromonas sp. Mac1	Ga0133860_11	10
Ga0133860_11122	Alteromonas sp. Mac1	Ga0133860_11	24
Ga0133860_111257	Alteromonas sp. Mac1	Ga0133860_11	15
Ga0133860_111389	Alteromonas sp. Mac1	Ga0133860_11	59
Ga0133860_11145	Alteromonas sp. Mac1	Ga0133860_11	32
Ga0133860_111465	Alteromonas sp. Mac1	Ga0133860_11	25
Ga0133860_111555	Alteromonas sp. Mac1	Ga0133860_11	4
Ga0133860_111661	Alteromonas sp. Mac1	Ga0133860_11	14
Ga0133860_11181	Alteromonas sp. Mac1	Ga0133860_11	22
Ga0133860_111891	Alteromonas sp. Mac1	Ga0133860_11	2
Ga0133860_111894	Alteromonas sp. Mac1	Ga0133860_11	2
Ga0133860_111940	Alteromonas sp. Mac1	Ga0133860_11	19
Ga0133860_111955	Alteromonas sp. Mac1	Ga0133860_11	29
Ga0133860_111957	Alteromonas sp. Mac1	Ga0133860_11	39
Ga0133860_111990	Alteromonas sp. Mac1	Ga0133860_11	27
Ga0133860_112147	Alteromonas sp. Mac1	Ga0133860_11	26
Ga0133860_112149	Alteromonas sp. Mac1	Ga0133860_11	5
Ga0133860_112192	Alteromonas sp. Mac1	Ga0133860_11	9
Ga0133860_112209	Alteromonas sp. Mac1	Ga0133860_11	6
Ga0133860_112223	Alteromonas sp. Mac1	Ga0133860_11	63
Ga0133860_112240	Alteromonas sp. Mac1	Ga0133860_11	28
Ga0133860_112248	Alteromonas sp. Mac1	Ga0133860_11	45
Ga0133860_112272	Alteromonas sp. Mac1	Ga0133860_11	20
Ga0133860_112399	Alteromonas sp. Mac1	Ga0133860_11	3
Ga0133860_112461	Alteromonas sp. Mac1	Ga0133860_11	66
Ga0133860_112470	Alteromonas sp. Mac1	Ga0133860_11	97
Ga0133860_112597	Alteromonas sp. Mac1	Ga0133860_11	34
Ga0133860_11268	Alteromonas sp. Mac1	Ga0133860_11	1
Ga0133860_112754	Alteromonas sp. Mac1	Ga0133860_11	67
Ga0133860_112846	Alteromonas sp. Mac1	Ga0133860_11	68
Ga0133860_112848	Alteromonas sp. Mac1	Ga0133860_11	53
Ga0133860_112852	Alteromonas sp. Mac1	Ga0133860_11	69
Ga0133860_112874	Alteromonas sp. Mac1	Ga0133860_11	43
Ga0133860_112899	Alteromonas sp. Mac1	Ga0133860_11	11
Ga0133860_112916	Alteromonas sp. Mac1	Ga0133860_11	30
Ga0133860_112955	Alteromonas sp. Mac1	Ga0133860_11	77
Ga0133860_112958	Alteromonas sp. Mac1	Ga0133860_11	2
Ga0133860_113041	Alteromonas sp. Mac1	Ga0133860_11	51
Ga0133860_11313	Alteromonas sp. Mac1	Ga0133860_11	42
Ga0133860_113182	Alteromonas sp. Mac1	Ga0133860_11	16
Ga0133860_113194	Alteromonas sp. Mac1	Ga0133860_11	48
Ga0133860_113205	Alteromonas sp. Mac1	Ga0133860_11	54
Ga0133860_11329	Alteromonas sp. Mac1	Ga0133860_11	37
Ga0133860_113324	Alteromonas sp. Mac1	Ga0133860_11	31
Ga0133860_113339	Alteromonas sp. Mac1	Ga0133860_11	78
Ga0133860_113341	Alteromonas sp. Mac1	Ga0133860_11	47
Ga0133860_113377	Alteromonas sp. Mac1	Ga0133860_11	2
Ga0133860_113406	Alteromonas sp. Mac1	Ga0133860_11	60
Ga0133860_113475	Alteromonas sp. Mac1	Ga0133860_11	64
Ga0133860_113477	Alteromonas sp. Mac1	Ga0133860_11	8
Ga0133860_113571	Alteromonas sp. Mac1	Ga0133860_11	17
Ga0133860_113647	Alteromonas sp. Mac1	Ga0133860_11	35
Ga0133860_113761	Alteromonas sp. Mac1	Ga0133860_11	38
Ga0133860_113778	Alteromonas sp. Mac1	Ga0133860_11	1
Ga0133860_113780	Alteromonas sp. Mac1	Ga0133860_11	41
Ga0133860_113789	Alteromonas sp. Mac1	Ga0133860_11	36
Ga0133860_113824	Alteromonas sp. Mac1	Ga0133860_11	23
Ga0133860_113844	Alteromonas sp. Mac1	Ga0133860_11	7
Ga0133860_113898	Alteromonas sp. Mac1	Ga0133860_11	4
Ga0133860_113965	Alteromonas sp. Mac1	Ga0133860_11	13
Ga0133860_114008	Alteromonas sp. Mac1	Ga0133860_11	1
Ga0133860_11469	Alteromonas sp. Mac1	Ga0133860_11	56
Ga0133860_11576	Alteromonas sp. Mac1	Ga0133860_11	21
Ga0133860_11651	Alteromonas sp. Mac1	Ga0133860_11	1
Ga0133860_11680	Alteromonas sp. Mac1	Ga0133860_11	71
Ga0133860_11683	Alteromonas sp. Mac1	Ga0133860_11	65
Ga0133860_11712	Alteromonas sp. Mac1	Ga0133860_11	7
Ga0133860_11736	Alteromonas sp. Mac1	Ga0133860_11	18
Ga0133860_11777	Alteromonas sp. Mac1	Ga0133860_11	12
Ga0133860_11819	Alteromonas sp. Mac1	Ga0133860_11	52
Ga0133860_11902	Alteromonas sp. Mac1	Ga0133860_11	76
Ga0133860_11920	Alteromonas sp. Mac1	Ga0133860_11	3
Ga0133860_11921	Alteromonas sp. Mac1	Ga0133860_11	3
Ga0133860_11929	Alteromonas sp. Mac1	Ga0133860_11	8
Ga0133860_11957	Alteromonas sp. Mac1	Ga0133860_11	46
Ga0174839_111007	Alteromonas mediterranea AR43	Ga0174839_11	39
Ga0174839_111008	Alteromonas mediterranea AR43	Ga0174839_11	29
Ga0174839_111023	Alteromonas mediterranea AR43	Ga0174839_11	19
Ga0174839_111070	Alteromonas mediterranea AR43	Ga0174839_11	2
Ga0174839_111073	Alteromonas mediterranea AR43	Ga0174839_11	2
Ga0174839_11117	Alteromonas mediterranea AR43	Ga0174839_11	24
Ga0174839_11118	Alteromonas mediterranea AR43	Ga0174839_11	2
Ga0174839_111199	Alteromonas mediterranea AR43	Ga0174839_11	13
Ga0174839_111289	Alteromonas mediterranea AR43	Ga0174839_11	14
Ga0174839_111327	Alteromonas mediterranea AR43	Ga0174839_11	2
Ga0174839_111418	Alteromonas mediterranea AR43	Ga0174839_11	4
Ga0174839_111513	Alteromonas mediterranea AR43	Ga0174839_11	25
Ga0174839_111587	Alteromonas mediterranea AR43	Ga0174839_11	20
Ga0174839_111624	Alteromonas mediterranea AR43	Ga0174839_11	28
Ga0174839_111666	Alteromonas mediterranea AR43	Ga0174839_11	9
Ga0174839_111806	Alteromonas mediterranea AR43	Ga0174839_11	5
Ga0174839_111808	Alteromonas mediterranea AR43	Ga0174839_11	26
Ga0174839_111966	Alteromonas mediterranea AR43	Ga0174839_11	6
Ga0174839_112078	Alteromonas mediterranea AR43	Ga0174839_11	15
Ga0174839_112119	Alteromonas mediterranea AR43	Ga0174839_11	21
Ga0174839_112144	Alteromonas mediterranea AR43	Ga0174839_11	6
Ga0174839_11218	Alteromonas mediterranea AR43	Ga0174839_11	1
Ga0174839_112224	Alteromonas mediterranea AR43	Ga0174839_11	3
Ga0174839_112356	Alteromonas mediterranea AR43	Ga0174839_11	40
Ga0174839_112370	Alteromonas mediterranea AR43	Ga0174839_11	34
Ga0174839_112614	Alteromonas mediterranea AR43	Ga0174839_11	11
Ga0174839_112617	Alteromonas mediterranea AR43	Ga0174839_11	5
Ga0174839_112659	Alteromonas mediterranea AR43	Ga0174839_11	30
Ga0174839_112780	Alteromonas mediterranea AR43	Ga0174839_11	47
Ga0174839_112855	Alteromonas mediterranea AR43	Ga0174839_11	16
Ga0174839_11286	Alteromonas mediterranea AR43	Ga0174839_11	37
Ga0174839_112928	Alteromonas mediterranea AR43	Ga0174839_11	22
Ga0174839_112957	Alteromonas mediterranea AR43	Ga0174839_11	38
Ga0174839_112963	Alteromonas mediterranea AR43	Ga0174839_11	10
Ga0174839_112993	Alteromonas mediterranea AR43	Ga0174839_11	31
Ga0174839_113036	Alteromonas mediterranea AR43	Ga0174839_11	2
Ga0174839_113132	Alteromonas mediterranea AR43	Ga0174839_11	32
Ga0174839_113145	Alteromonas mediterranea AR43	Ga0174839_11	5
Ga0174839_113171	Alteromonas mediterranea AR43	Ga0174839_11	8
Ga0174839_113289	Alteromonas mediterranea AR43	Ga0174839_11	17
Ga0174839_113341	Alteromonas mediterranea AR43	Ga0174839_11	51
Ga0174839_113385	Alteromonas mediterranea AR43	Ga0174839_11	35
Ga0174839_113478	Alteromonas mediterranea AR43	Ga0174839_11	42
Ga0174839_113500	Alteromonas mediterranea AR43	Ga0174839_11	41
Ga0174839_113503	Alteromonas mediterranea AR43	Ga0174839_11	1
Ga0174839_113517	Alteromonas mediterranea AR43	Ga0174839_11	36
Ga0174839_113522	Alteromonas mediterranea AR43	Ga0174839_11	7
Ga0174839_113545	Alteromonas mediterranea AR43	Ga0174839_11	23
Ga0174839_113568	Alteromonas mediterranea AR43	Ga0174839_11	1
Ga0174839_113573	Alteromonas mediterranea AR43	Ga0174839_11	1
Ga0174839_113741	Alteromonas mediterranea AR43	Ga0174839_11	1
Ga0174839_11425	Alteromonas mediterranea AR43	Ga0174839_11	44
Ga0174839_11556	Alteromonas mediterranea AR43	Ga0174839_11	7
Ga0174839_11580	Alteromonas mediterranea AR43	Ga0174839_11	18
Ga0174839_11619	Alteromonas mediterranea AR43	Ga0174839_11	12
Ga0174839_11701	Alteromonas mediterranea AR43	Ga0174839_11	33
Ga0174839_11788	Alteromonas mediterranea AR43	Ga0174839_11	46
Ga0174839_1190	Alteromonas mediterranea AR43	Ga0174839_11	70
Ga0174839_11976	Alteromonas mediterranea AR43	Ga0174839_11	27
Ga0174984_111032	Alteromonas sp. Mex14	Ga0174984_11	27
Ga0174984_111063	Alteromonas sp. Mex14	Ga0174984_11	39
Ga0174984_111064	Alteromonas sp. Mex14	Ga0174984_11	29
Ga0174984_111079	Alteromonas sp. Mex14	Ga0174984_11	19
Ga0174984_11115	Alteromonas sp. Mex14	Ga0174984_11	24
Ga0174984_111205	Alteromonas sp. Mex14	Ga0174984_11	2
Ga0174984_111208	Alteromonas sp. Mex14	Ga0174984_11	2
Ga0174984_111311	Alteromonas sp. Mex14	Ga0174984_11	95
Ga0174984_111326	Alteromonas sp. Mex14	Ga0174984_11	13
Ga0174984_111411	Alteromonas sp. Mex14	Ga0174984_11	14
Ga0174984_111456	Alteromonas sp. Mex14	Ga0174984_11	2
Ga0174984_111565	Alteromonas sp. Mex14	Ga0174984_11	4
Ga0174984_111631	Alteromonas sp. Mex14	Ga0174984_11	25
Ga0174984_111696	Alteromonas sp. Mex14	Ga0174984_11	20
Ga0174984_111733	Alteromonas sp. Mex14	Ga0174984_11	28
Ga0174984_111748	Alteromonas sp. Mex14	Ga0174984_11	10
Ga0174984_111760	Alteromonas sp. Mex14	Ga0174984_11	9
Ga0174984_111900	Alteromonas sp. Mex14	Ga0174984_11	5
Ga0174984_111903	Alteromonas sp. Mex14	Ga0174984_11	26
Ga0174984_112034	Alteromonas sp. Mex14	Ga0174984_11	44
Ga0174984_112059	Alteromonas sp. Mex14	Ga0174984_11	61
Ga0174984_112151	Alteromonas sp. Mex14	Ga0174984_11	15
Ga0174984_11234	Alteromonas sp. Mex14	Ga0174984_11	49
Ga0174984_112470	Alteromonas sp. Mex14	Ga0174984_11	40
Ga0174984_112487	Alteromonas sp. Mex14	Ga0174984_11	34
Ga0174984_112641	Alteromonas sp. Mex14	Ga0174984_11	2
Ga0174984_112729	Alteromonas sp. Mex14	Ga0174984_11	11
Ga0174984_112773	Alteromonas sp. Mex14	Ga0174984_11	30
Ga0174984_112832	Alteromonas sp. Mex14	Ga0174984_11	72
Ga0174984_112944	Alteromonas sp. Mex14	Ga0174984_11	94
Ga0174984_112990	Alteromonas sp. Mex14	Ga0174984_11	16
Ga0174984_113062	Alteromonas sp. Mex14	Ga0174984_11	22
Ga0174984_113097	Alteromonas sp. Mex14	Ga0174984_11	98
Ga0174984_113125	Alteromonas sp. Mex14	Ga0174984_11	10
Ga0174984_113152	Alteromonas sp. Mex14	Ga0174984_11	31
Ga0174984_113184	Alteromonas sp. Mex14	Ga0174984_11	2
Ga0174984_113268	Alteromonas sp. Mex14	Ga0174984_11	32
Ga0174984_113302	Alteromonas sp. Mex14	Ga0174984_11	8
Ga0174984_113444	Alteromonas sp. Mex14	Ga0174984_11	17
Ga0174984_113532	Alteromonas sp. Mex14	Ga0174984_11	35
Ga0174984_113649	Alteromonas sp. Mex14	Ga0174984_11	41
Ga0174984_113655	Alteromonas sp. Mex14	Ga0174984_11	1
Ga0174984_113657	Alteromonas sp. Mex14	Ga0174984_11	1
Ga0174984_113672	Alteromonas sp. Mex14	Ga0174984_11	36
Ga0174984_113681	Alteromonas sp. Mex14	Ga0174984_11	7
Ga0174984_113703	Alteromonas sp. Mex14	Ga0174984_11	23
Ga0174984_113867	Alteromonas sp. Mex14	Ga0174984_11	1
Ga0174984_11430	Alteromonas sp. Mex14	Ga0174984_11	82
Ga0174984_11557	Alteromonas sp. Mex14	Ga0174984_11	7
Ga0174984_11576	Alteromonas sp. Mex14	Ga0174984_11	18
Ga0174984_11613	Alteromonas sp. Mex14	Ga0174984_11	12
Ga0174984_11658	Alteromonas sp. Mex14	Ga0174984_11	53
Ga0174984_11661	Alteromonas sp. Mex14	Ga0174984_11	60
Ga0174984_11722	Alteromonas sp. Mex14	Ga0174984_11	33
Ga0174984_1189	Alteromonas sp. Mex14	Ga0174984_11	70
Ga0175322_11110	Alteromonas sp. RW2A1	Ga0175322_11	24
Ga0175322_111166	Alteromonas sp. RW2A1	Ga0175322_11	15
Ga0175322_11124	Alteromonas sp. RW2A1	Ga0175322_11	41
Ga0175322_11130	Alteromonas sp. RW2A1	Ga0175322_11	2
Ga0175322_111376	Alteromonas sp. RW2A1	Ga0175322_11	4
Ga0175322_111537	Alteromonas sp. RW2A1	Ga0175322_11	14
Ga0175322_111549	Alteromonas sp. RW2A1	Ga0175322_11	94
Ga0175322_11167	Alteromonas sp. RW2A1	Ga0175322_11	22
Ga0175322_111772	Alteromonas sp. RW2A1	Ga0175322_11	2
Ga0175322_111775	Alteromonas sp. RW2A1	Ga0175322_11	2
Ga0175322_111928	Alteromonas sp. RW2A1	Ga0175322_11	19
Ga0175322_111940	Alteromonas sp. RW2A1	Ga0175322_11	98
Ga0175322_112105	Alteromonas sp. RW2A1	Ga0175322_11	26
Ga0175322_112145	Alteromonas sp. RW2A1	Ga0175322_11	9
Ga0175322_112154	Alteromonas sp. RW2A1	Ga0175322_11	95
Ga0175322_112163	Alteromonas sp. RW2A1	Ga0175322_11	28
Ga0175322_112203	Alteromonas sp. RW2A1	Ga0175322_11	20
Ga0175322_11229	Alteromonas sp. RW2A1	Ga0175322_11	1
Ga0175322_112483	Alteromonas sp. RW2A1	Ga0175322_11	2
Ga0175322_112710	Alteromonas sp. RW2A1	Ga0175322_11	11
Ga0175322_112741	Alteromonas sp. RW2A1	Ga0175322_11	30
Ga0175322_112761	Alteromonas sp. RW2A1	Ga0175322_11	98
Ga0175322_112766	Alteromonas sp. RW2A1	Ga0175322_11	80
Ga0175322_112955	Alteromonas sp. RW2A1	Ga0175322_11	16
Ga0175322_113032	Alteromonas sp. RW2A1	Ga0175322_11	98
Ga0175322_113187	Alteromonas sp. RW2A1	Ga0175322_11	8
Ga0175322_113384	Alteromonas sp. RW2A1	Ga0175322_11	35
Ga0175322_11344	Alteromonas sp. RW2A1	Ga0175322_11	37
Ga0175322_113485	Alteromonas sp. RW2A1	Ga0175322_11	1
Ga0175322_113486	Alteromonas sp. RW2A1	Ga0175322_11	13
Ga0175322_113510	Alteromonas sp. RW2A1	Ga0175322_11	23
Ga0175322_113688	Alteromonas sp. RW2A1	Ga0175322_11	10
Ga0175322_11482	Alteromonas sp. RW2A1	Ga0175322_11	44
Ga0175322_11627	Alteromonas sp. RW2A1	Ga0175322_11	7
Ga0175322_11647	Alteromonas sp. RW2A1	Ga0175322_11	18
Ga0175322_11684	Alteromonas sp. RW2A1	Ga0175322_11	12
Ga0175322_11723	Alteromonas sp. RW2A1	Ga0175322_11	81
Ga0175322_11985	Alteromonas sp. RW2A1	Ga0175322_11	98
Ga0175669_111004	Alteromonas mediterranea CP48	Ga0175669_11	39
Ga0175669_111005	Alteromonas mediterranea CP48	Ga0175669_11	29
Ga0175669_111020	Alteromonas mediterranea CP48	Ga0175669_11	19
Ga0175669_11104	Alteromonas mediterranea CP48	Ga0175669_11	70
Ga0175669_111071	Alteromonas mediterranea CP48	Ga0175669_11	2
Ga0175669_111074	Alteromonas mediterranea CP48	Ga0175669_11	2
Ga0175669_111205	Alteromonas mediterranea CP48	Ga0175669_11	13
Ga0175669_11123	Alteromonas mediterranea CP48	Ga0175669_11	24
Ga0175669_11124	Alteromonas mediterranea CP48	Ga0175669_11	2
Ga0175669_111295	Alteromonas mediterranea CP48	Ga0175669_11	14
Ga0175669_111332	Alteromonas mediterranea CP48	Ga0175669_11	2
Ga0175669_111399	Alteromonas mediterranea CP48	Ga0175669_11	11
Ga0175669_111437	Alteromonas mediterranea CP48	Ga0175669_11	4
Ga0175669_111528	Alteromonas mediterranea CP48	Ga0175669_11	25
Ga0175669_111598	Alteromonas mediterranea CP48	Ga0175669_11	20
Ga0175669_111635	Alteromonas mediterranea CP48	Ga0175669_11	28
Ga0175669_111675	Alteromonas mediterranea CP48	Ga0175669_11	9
Ga0175669_111812	Alteromonas mediterranea CP48	Ga0175669_11	5
Ga0175669_111814	Alteromonas mediterranea CP48	Ga0175669_11	26
Ga0175669_111980	Alteromonas mediterranea CP48	Ga0175669_11	61
Ga0175669_112069	Alteromonas mediterranea CP48	Ga0175669_11	15
Ga0175669_112110	Alteromonas mediterranea CP48	Ga0175669_11	21
Ga0175669_112134	Alteromonas mediterranea CP48	Ga0175669_11	6
Ga0175669_112216	Alteromonas mediterranea CP48	Ga0175669_11	3
Ga0175669_11224	Alteromonas mediterranea CP48	Ga0175669_11	1
Ga0175669_112339	Alteromonas mediterranea CP48	Ga0175669_11	40
Ga0175669_112353	Alteromonas mediterranea CP48	Ga0175669_11	34
Ga0175669_112578	Alteromonas mediterranea CP48	Ga0175669_11	11
Ga0175669_112581	Alteromonas mediterranea CP48	Ga0175669_11	5
Ga0175669_112622	Alteromonas mediterranea CP48	Ga0175669_11	30
Ga0175669_112651	Alteromonas mediterranea CP48	Ga0175669_11	58
Ga0175669_112747	Alteromonas mediterranea CP48	Ga0175669_11	47
Ga0175669_112814	Alteromonas mediterranea CP48	Ga0175669_11	16
Ga0175669_112886	Alteromonas mediterranea CP48	Ga0175669_11	22
Ga0175669_112915	Alteromonas mediterranea CP48	Ga0175669_11	38
Ga0175669_112921	Alteromonas mediterranea CP48	Ga0175669_11	10
Ga0175669_112951	Alteromonas mediterranea CP48	Ga0175669_11	31
Ga0175669_11298	Alteromonas mediterranea CP48	Ga0175669_11	37
Ga0175669_112993	Alteromonas mediterranea CP48	Ga0175669_11	2
Ga0175669_113126	Alteromonas mediterranea CP48	Ga0175669_11	8
Ga0175669_113240	Alteromonas mediterranea CP48	Ga0175669_11	17
Ga0175669_113289	Alteromonas mediterranea CP48	Ga0175669_11	51
Ga0175669_113333	Alteromonas mediterranea CP48	Ga0175669_11	35
Ga0175669_113426	Alteromonas mediterranea CP48	Ga0175669_11	42
Ga0175669_113448	Alteromonas mediterranea CP48	Ga0175669_11	41
Ga0175669_113451	Alteromonas mediterranea CP48	Ga0175669_11	1
Ga0175669_113466	Alteromonas mediterranea CP48	Ga0175669_11	36
Ga0175669_113490	Alteromonas mediterranea CP48	Ga0175669_11	23
Ga0175669_113512	Alteromonas mediterranea CP48	Ga0175669_11	1
Ga0175669_113517	Alteromonas mediterranea CP48	Ga0175669_11	1
Ga0175669_113525	Alteromonas mediterranea CP48	Ga0175669_11	54
Ga0175669_113672	Alteromonas mediterranea CP48	Ga0175669_11	1
Ga0175669_11437	Alteromonas mediterranea CP48	Ga0175669_11	56
Ga0175669_11557	Alteromonas mediterranea CP48	Ga0175669_11	7
Ga0175669_11581	Alteromonas mediterranea CP48	Ga0175669_11	18
Ga0175669_11619	Alteromonas mediterranea CP48	Ga0175669_11	12
Ga0175669_11701	Alteromonas mediterranea CP48	Ga0175669_11	33
Ga0175669_11797	Alteromonas mediterranea CP48	Ga0175669_11	46
Ga0175669_1181	Alteromonas mediterranea CP48	Ga0175669_11	98
Ga0175669_11973	Alteromonas mediterranea CP48	Ga0175669_11	27
Ga0175997_111017	Alteromonas mediterranea CP49	Ga0175997_11	39
Ga0175997_111018	Alteromonas mediterranea CP49	Ga0175997_11	29
Ga0175997_111033	Alteromonas mediterranea CP49	Ga0175997_11	19
Ga0175997_111080	Alteromonas mediterranea CP49	Ga0175997_11	2
Ga0175997_111083	Alteromonas mediterranea CP49	Ga0175997_11	2
Ga0175997_11115	Alteromonas mediterranea CP49	Ga0175997_11	24
Ga0175997_11116	Alteromonas mediterranea CP49	Ga0175997_11	2
Ga0175997_111208	Alteromonas mediterranea CP49	Ga0175997_11	13
Ga0175997_111296	Alteromonas mediterranea CP49	Ga0175997_11	14
Ga0175997_111334	Alteromonas mediterranea CP49	Ga0175997_11	2
Ga0175997_111423	Alteromonas mediterranea CP49	Ga0175997_11	4
Ga0175997_111518	Alteromonas mediterranea CP49	Ga0175997_11	25
Ga0175997_111590	Alteromonas mediterranea CP49	Ga0175997_11	20
Ga0175997_111628	Alteromonas mediterranea CP49	Ga0175997_11	28
Ga0175997_111669	Alteromonas mediterranea CP49	Ga0175997_11	9
Ga0175997_111811	Alteromonas mediterranea CP49	Ga0175997_11	5
Ga0175997_111813	Alteromonas mediterranea CP49	Ga0175997_11	26
Ga0175997_111962	Alteromonas mediterranea CP49	Ga0175997_11	6
Ga0175997_112074	Alteromonas mediterranea CP49	Ga0175997_11	15
Ga0175997_112115	Alteromonas mediterranea CP49	Ga0175997_11	21
Ga0175997_112140	Alteromonas mediterranea CP49	Ga0175997_11	6
Ga0175997_11215	Alteromonas mediterranea CP49	Ga0175997_11	1
Ga0175997_112220	Alteromonas mediterranea CP49	Ga0175997_11	3
Ga0175997_112358	Alteromonas mediterranea CP49	Ga0175997_11	40
Ga0175997_112372	Alteromonas mediterranea CP49	Ga0175997_11	34
Ga0175997_112617	Alteromonas mediterranea CP49	Ga0175997_11	11
Ga0175997_112620	Alteromonas mediterranea CP49	Ga0175997_11	5
Ga0175997_112662	Alteromonas mediterranea CP49	Ga0175997_11	30
Ga0175997_112783	Alteromonas mediterranea CP49	Ga0175997_11	47
Ga0175997_11283	Alteromonas mediterranea CP49	Ga0175997_11	37
Ga0175997_112853	Alteromonas mediterranea CP49	Ga0175997_11	16
Ga0175997_112926	Alteromonas mediterranea CP49	Ga0175997_11	22
Ga0175997_112955	Alteromonas mediterranea CP49	Ga0175997_11	38
Ga0175997_112961	Alteromonas mediterranea CP49	Ga0175997_11	10
Ga0175997_112991	Alteromonas mediterranea CP49	Ga0175997_11	31
Ga0175997_113034	Alteromonas mediterranea CP49	Ga0175997_11	2
Ga0175997_113127	Alteromonas mediterranea CP49	Ga0175997_11	32
Ga0175997_113140	Alteromonas mediterranea CP49	Ga0175997_11	5
Ga0175997_113165	Alteromonas mediterranea CP49	Ga0175997_11	8
Ga0175997_113271	Alteromonas mediterranea CP49	Ga0175997_11	17
Ga0175997_113322	Alteromonas mediterranea CP49	Ga0175997_11	51
Ga0175997_113366	Alteromonas mediterranea CP49	Ga0175997_11	35
Ga0175997_113460	Alteromonas mediterranea CP49	Ga0175997_11	42
Ga0175997_113483	Alteromonas mediterranea CP49	Ga0175997_11	41
Ga0175997_113486	Alteromonas mediterranea CP49	Ga0175997_11	1
Ga0175997_113500	Alteromonas mediterranea CP49	Ga0175997_11	36
Ga0175997_113504	Alteromonas mediterranea CP49	Ga0175997_11	7
Ga0175997_113527	Alteromonas mediterranea CP49	Ga0175997_11	23
Ga0175997_113549	Alteromonas mediterranea CP49	Ga0175997_11	1
Ga0175997_113554	Alteromonas mediterranea CP49	Ga0175997_11	1
Ga0175997_113717	Alteromonas mediterranea CP49	Ga0175997_11	1
Ga0175997_11423	Alteromonas mediterranea CP49	Ga0175997_11	44
Ga0175997_11553	Alteromonas mediterranea CP49	Ga0175997_11	7
Ga0175997_11577	Alteromonas mediterranea CP49	Ga0175997_11	18
Ga0175997_11616	Alteromonas mediterranea CP49	Ga0175997_11	12
Ga0175997_11698	Alteromonas mediterranea CP49	Ga0175997_11	33
Ga0175997_11800	Alteromonas mediterranea CP49	Ga0175997_11	46
Ga0175997_1188	Alteromonas mediterranea CP49	Ga0175997_11	70
Ga0175997_11986	Alteromonas mediterranea CP49	Ga0175997_11	27
Ga0175998_121006	Alteromonas mediterranea RG65	Ga0175998_12	39
Ga0175998_121007	Alteromonas mediterranea RG65	Ga0175998_12	29
Ga0175998_121022	Alteromonas mediterranea RG65	Ga0175998_12	19
Ga0175998_121072	Alteromonas mediterranea RG65	Ga0175998_12	2
Ga0175998_121075	Alteromonas mediterranea RG65	Ga0175998_12	2
Ga0175998_121204	Alteromonas mediterranea RG65	Ga0175998_12	13
Ga0175998_12122	Alteromonas mediterranea RG65	Ga0175998_12	24
Ga0175998_12123	Alteromonas mediterranea RG65	Ga0175998_12	2
Ga0175998_121294	Alteromonas mediterranea RG65	Ga0175998_12	14
Ga0175998_121331	Alteromonas mediterranea RG65	Ga0175998_12	2
Ga0175998_121426	Alteromonas mediterranea RG65	Ga0175998_12	4
Ga0175998_121528	Alteromonas mediterranea RG65	Ga0175998_12	25
Ga0175998_121598	Alteromonas mediterranea RG65	Ga0175998_12	20
Ga0175998_121637	Alteromonas mediterranea RG65	Ga0175998_12	28
Ga0175998_121699	Alteromonas mediterranea RG65	Ga0175998_12	9
Ga0175998_121831	Alteromonas mediterranea RG65	Ga0175998_12	5
Ga0175998_121834	Alteromonas mediterranea RG65	Ga0175998_12	26
Ga0175998_121998	Alteromonas mediterranea RG65	Ga0175998_12	6
Ga0175998_122093	Alteromonas mediterranea RG65	Ga0175998_12	15
Ga0175998_122134	Alteromonas mediterranea RG65	Ga0175998_12	21
Ga0175998_122159	Alteromonas mediterranea RG65	Ga0175998_12	6
Ga0175998_12224	Alteromonas mediterranea RG65	Ga0175998_12	1
Ga0175998_122241	Alteromonas mediterranea RG65	Ga0175998_12	3
Ga0175998_122370	Alteromonas mediterranea RG65	Ga0175998_12	40
Ga0175998_122384	Alteromonas mediterranea RG65	Ga0175998_12	34
Ga0175998_122614	Alteromonas mediterranea RG65	Ga0175998_12	11
Ga0175998_122617	Alteromonas mediterranea RG65	Ga0175998_12	5
Ga0175998_122659	Alteromonas mediterranea RG65	Ga0175998_12	30
Ga0175998_122690	Alteromonas mediterranea RG65	Ga0175998_12	58
Ga0175998_122784	Alteromonas mediterranea RG65	Ga0175998_12	47
Ga0175998_122854	Alteromonas mediterranea RG65	Ga0175998_12	16
Ga0175998_122927	Alteromonas mediterranea RG65	Ga0175998_12	22
Ga0175998_122955	Alteromonas mediterranea RG65	Ga0175998_12	38
Ga0175998_122961	Alteromonas mediterranea RG65	Ga0175998_12	10
Ga0175998_12297	Alteromonas mediterranea RG65	Ga0175998_12	37
Ga0175998_122990	Alteromonas mediterranea RG65	Ga0175998_12	31
Ga0175998_123032	Alteromonas mediterranea RG65	Ga0175998_12	2
Ga0175998_123152	Alteromonas mediterranea RG65	Ga0175998_12	32
Ga0175998_123183	Alteromonas mediterranea RG65	Ga0175998_12	8
Ga0175998_123285	Alteromonas mediterranea RG65	Ga0175998_12	17
Ga0175998_123336	Alteromonas mediterranea RG65	Ga0175998_12	51
Ga0175998_123380	Alteromonas mediterranea RG65	Ga0175998_12	35
Ga0175998_123487	Alteromonas mediterranea RG65	Ga0175998_12	42
Ga0175998_123509	Alteromonas mediterranea RG65	Ga0175998_12	41
Ga0175998_123512	Alteromonas mediterranea RG65	Ga0175998_12	1
Ga0175998_123526	Alteromonas mediterranea RG65	Ga0175998_12	36
Ga0175998_123549	Alteromonas mediterranea RG65	Ga0175998_12	23
Ga0175998_123571	Alteromonas mediterranea RG65	Ga0175998_12	1
Ga0175998_123576	Alteromonas mediterranea RG65	Ga0175998_12	1
Ga0175998_123584	Alteromonas mediterranea RG65	Ga0175998_12	54
Ga0175998_123721	Alteromonas mediterranea RG65	Ga0175998_12	1
Ga0175998_12428	Alteromonas mediterranea RG65	Ga0175998_12	56
Ga0175998_12582	Alteromonas mediterranea RG65	Ga0175998_12	7
Ga0175998_12606	Alteromonas mediterranea RG65	Ga0175998_12	18
Ga0175998_12644	Alteromonas mediterranea RG65	Ga0175998_12	12
Ga0175998_12726	Alteromonas mediterranea RG65	Ga0175998_12	33
Ga0175998_12808	Alteromonas mediterranea RG65	Ga0175998_12	46
Ga0175998_1290	Alteromonas mediterranea RG65	Ga0175998_12	70
Ga0175998_12975	Alteromonas mediterranea RG65	Ga0175998_12	27
H978DRAFT_0007	Alteromonas sp. ALT199	H978DRAFT_scaffold00001.1	8
H978DRAFT_0040	Alteromonas sp. ALT199	H978DRAFT_scaffold00001.1	32
H978DRAFT_0047	Alteromonas sp. ALT199	H978DRAFT_scaffold00001.1	69
H978DRAFT_0106	Alteromonas sp. ALT199	H978DRAFT_scaffold00001.1	1
H978DRAFT_0133	Alteromonas sp. ALT199	H978DRAFT_scaffold00001.1	71
H978DRAFT_0136	Alteromonas sp. ALT199	H978DRAFT_scaffold00001.1	65
H978DRAFT_0163	Alteromonas sp. ALT199	H978DRAFT_scaffold00001.1	2
H978DRAFT_0207	Alteromonas sp. ALT199	H978DRAFT_scaffold00001.1	31
H978DRAFT_0234	Alteromonas sp. ALT199	H978DRAFT_scaffold00001.1	98
H978DRAFT_0240	Alteromonas sp. ALT199	H978DRAFT_scaffold00001.1	59
H978DRAFT_0311	Alteromonas sp. ALT199	H978DRAFT_scaffold00001.1	46
H978DRAFT_0483	Alteromonas sp. ALT199	H978DRAFT_scaffold00001.1	27
H978DRAFT_0514	Alteromonas sp. ALT199	H978DRAFT_scaffold00001.1	39
H978DRAFT_0515	Alteromonas sp. ALT199	H978DRAFT_scaffold00001.1	29
H978DRAFT_0529	Alteromonas sp. ALT199	H978DRAFT_scaffold00001.1	19
H978DRAFT_0603	Alteromonas sp. ALT199	H978DRAFT_scaffold00001.1	2
H978DRAFT_0606	Alteromonas sp. ALT199	H978DRAFT_scaffold00001.1	2
H978DRAFT_0754	Alteromonas sp. ALT199	H978DRAFT_scaffold00001.1	13
H978DRAFT_0845	Alteromonas sp. ALT199	H978DRAFT_scaffold00001.1	14
H978DRAFT_0883	Alteromonas sp. ALT199	H978DRAFT_scaffold00001.1	2
H978DRAFT_0984	Alteromonas sp. ALT199	H978DRAFT_scaffold00001.1	4
H978DRAFT_1078	Alteromonas sp. ALT199	H978DRAFT_scaffold00001.1	25
H978DRAFT_1162	Alteromonas sp. ALT199	H978DRAFT_scaffold00001.1	20
H978DRAFT_1188	Alteromonas sp. ALT199	H978DRAFT_scaffold00001.1	45
H978DRAFT_1199	Alteromonas sp. ALT199	H978DRAFT_scaffold00001.1	28
H978DRAFT_1214	Alteromonas sp. ALT199	H978DRAFT_scaffold00001.1	63
H978DRAFT_1223	Alteromonas sp. ALT199	H978DRAFT_scaffold00001.1	10
H978DRAFT_1236	Alteromonas sp. ALT199	H978DRAFT_scaffold00001.1	9
H978DRAFT_1385	Alteromonas sp. ALT199	H978DRAFT_scaffold00001.1	5
H978DRAFT_1387	Alteromonas sp. ALT199	H978DRAFT_scaffold00001.1	26
H978DRAFT_1542	Alteromonas sp. ALT199	H978DRAFT_scaffold00001.1	61
H978DRAFT_1641	Alteromonas sp. ALT199	H978DRAFT_scaffold00001.1	15
H978DRAFT_1682	Alteromonas sp. ALT199	H978DRAFT_scaffold00001.1	21
H978DRAFT_1719	Alteromonas sp. ALT199	H978DRAFT_scaffold00001.1	6
H978DRAFT_1909	Alteromonas sp. ALT199	H978DRAFT_scaffold00001.1	71
H978DRAFT_1922	Alteromonas sp. ALT199	H978DRAFT_scaffold00001.1	1
H978DRAFT_1994	Alteromonas sp. ALT199	H978DRAFT_scaffold00001.1	34
H978DRAFT_2238	Alteromonas sp. ALT199	H978DRAFT_scaffold00001.1	11
H978DRAFT_2291	Alteromonas sp. ALT199	H978DRAFT_scaffold00001.1	30
H978DRAFT_2414	Alteromonas sp. ALT199	H978DRAFT_scaffold00001.1	47
H978DRAFT_2445	Alteromonas sp. ALT199	H978DRAFT_scaffold00001.1	79
H978DRAFT_2494	Alteromonas sp. ALT199	H978DRAFT_scaffold00001.1	16
H978DRAFT_2504	Alteromonas sp. ALT199	H978DRAFT_scaffold00001.1	48
H978DRAFT_2577	Alteromonas sp. ALT199	H978DRAFT_scaffold00001.1	22
H978DRAFT_2604	Alteromonas sp. ALT199	H978DRAFT_scaffold00001.1	10
H978DRAFT_2606	Alteromonas sp. ALT199	H978DRAFT_scaffold00001.1	83
H978DRAFT_2681	Alteromonas sp. ALT199	H978DRAFT_scaffold00001.1	33
H978DRAFT_2724	Alteromonas sp. ALT199	H978DRAFT_scaffold00001.1	52
H978DRAFT_2743	Alteromonas sp. ALT199	H978DRAFT_scaffold00001.1	60
H978DRAFT_2785	Alteromonas sp. ALT199	H978DRAFT_scaffold00001.1	12
H978DRAFT_2823	Alteromonas sp. ALT199	H978DRAFT_scaffold00001.1	18
H978DRAFT_2848	Alteromonas sp. ALT199	H978DRAFT_scaffold00001.1	43
H978DRAFT_2851	Alteromonas sp. ALT199	H978DRAFT_scaffold00001.1	7
H978DRAFT_3018	Alteromonas sp. ALT199	H978DRAFT_scaffold00001.1	44
H978DRAFT_3223	Alteromonas sp. ALT199	H978DRAFT_scaffold00001.1	1
H978DRAFT_3326	Alteromonas sp. ALT199	H978DRAFT_scaffold00001.1	2
H978DRAFT_3327	Alteromonas sp. ALT199	H978DRAFT_scaffold00001.1	24
H978DRAFT_3347	Alteromonas sp. ALT199	H978DRAFT_scaffold00001.1	98
H978DRAFT_3364	Alteromonas sp. ALT199	H978DRAFT_scaffold00001.1	11
H978DRAFT_3482	Alteromonas sp. ALT199	H978DRAFT_scaffold00001.1	1
H978DRAFT_3650	Alteromonas sp. ALT199	H978DRAFT_scaffold00001.1	50
H978DRAFT_3683	Alteromonas sp. ALT199	H978DRAFT_scaffold00001.1	23
H978DRAFT_3708	Alteromonas sp. ALT199	H978DRAFT_scaffold00001.1	7
H978DRAFT_3712	Alteromonas sp. ALT199	H978DRAFT_scaffold00001.1	36
H978DRAFT_3728	Alteromonas sp. ALT199	H978DRAFT_scaffold00001.1	1
H978DRAFT_3731	Alteromonas sp. ALT199	H978DRAFT_scaffold00001.1	41
H978DRAFT_3753	Alteromonas sp. ALT199	H978DRAFT_scaffold00001.1	42
H978DRAFT_3845	Alteromonas sp. ALT199	H978DRAFT_scaffold00001.1	62
H978DRAFT_3940	Alteromonas sp. ALT199	H978DRAFT_scaffold00001.1	17
I533_00415	Alteromonas macleodii 'Aegean Sea MED64'	CP004848	98
I533_00570	Alteromonas macleodii 'Aegean Sea MED64'	CP004848	24
I533_00575	Alteromonas macleodii 'Aegean Sea MED64'	CP004848	98
I533_01080	Alteromonas macleodii 'Aegean Sea MED64'	CP004848	49
I533_01800	Alteromonas macleodii 'Aegean Sea MED64'	CP004848	37
I533_02430	Alteromonas macleodii 'Aegean Sea MED64'	CP004848	44
I533_03115	Alteromonas macleodii 'Aegean Sea MED64'	CP004848	7
I533_03130	Alteromonas macleodii 'Aegean Sea MED64'	CP004848	43
I533_03250	Alteromonas macleodii 'Aegean Sea MED64'	CP004848	18
I533_03440	Alteromonas macleodii 'Aegean Sea MED64'	CP004848	12
I533_03860	Alteromonas macleodii 'Aegean Sea MED64'	CP004848	33
I533_05140	Alteromonas macleodii 'Aegean Sea MED64'	CP004848	27
I533_05265	Alteromonas macleodii 'Aegean Sea MED64'	CP004848	39
I533_05270	Alteromonas macleodii 'Aegean Sea MED64'	CP004848	29
I533_05340	Alteromonas macleodii 'Aegean Sea MED64'	CP004848	19
I533_06065	Alteromonas macleodii 'Aegean Sea MED64'	CP004848	2
I533_06080	Alteromonas macleodii 'Aegean Sea MED64'	CP004848	2
I533_07025	Alteromonas macleodii 'Aegean Sea MED64'	CP004848	14
I533_07180	Alteromonas macleodii 'Aegean Sea MED64'	CP004848	2
I533_07605	Alteromonas macleodii 'Aegean Sea MED64'	CP004848	4
I533_07720	Alteromonas macleodii 'Aegean Sea MED64'	CP004848	13
I533_08130	Alteromonas macleodii 'Aegean Sea MED64'	CP004848	25
I533_08475	Alteromonas macleodii 'Aegean Sea MED64'	CP004848	20
I533_08640	Alteromonas macleodii 'Aegean Sea MED64'	CP004848	28
I533_08810	Alteromonas macleodii 'Aegean Sea MED64'	CP004848	9
I533_09485	Alteromonas macleodii 'Aegean Sea MED64'	CP004848	5
I533_09495	Alteromonas macleodii 'Aegean Sea MED64'	CP004848	26
I533_10820	Alteromonas macleodii 'Aegean Sea MED64'	CP004848	15
I533_10905	Alteromonas macleodii 'Aegean Sea MED64'	CP004848	93
I533_11105	Alteromonas macleodii 'Aegean Sea MED64'	CP004848	21
I533_11225	Alteromonas macleodii 'Aegean Sea MED64'	CP004848	6
I533_12270	Alteromonas macleodii 'Aegean Sea MED64'	CP004848	40
I533_12340	Alteromonas macleodii 'Aegean Sea MED64'	CP004848	34
I533_13475	Alteromonas macleodii 'Aegean Sea MED64'	CP004848	11
I533_13490	Alteromonas macleodii 'Aegean Sea MED64'	CP004848	5
I533_13690	Alteromonas macleodii 'Aegean Sea MED64'	CP004848	30
I533_14730	Alteromonas macleodii 'Aegean Sea MED64'	CP004848	16
I533_15090	Alteromonas macleodii 'Aegean Sea MED64'	CP004848	22
I533_15300	Alteromonas macleodii 'Aegean Sea MED64'	CP004848	38
I533_15395	Alteromonas macleodii 'Aegean Sea MED64'	CP004848	10
I533_15515	Alteromonas macleodii 'Aegean Sea MED64'	CP004848	31
I533_15715	Alteromonas macleodii 'Aegean Sea MED64'	CP004848	2
I533_16110	Alteromonas macleodii 'Aegean Sea MED64'	CP004848	32
I533_16170	Alteromonas macleodii 'Aegean Sea MED64'	CP004848	5
I533_16295	Alteromonas macleodii 'Aegean Sea MED64'	CP004848	8
I533_16905	Alteromonas macleodii 'Aegean Sea MED64'	CP004848	17
I533_17340	Alteromonas macleodii 'Aegean Sea MED64'	CP004848	35
I533_17840	Alteromonas macleodii 'Aegean Sea MED64'	CP004848	1
I533_17915	Alteromonas macleodii 'Aegean Sea MED64'	CP004848	36
I533_18025	Alteromonas macleodii 'Aegean Sea MED64'	CP004848	23
I533_18270	Alteromonas macleodii 'Aegean Sea MED64'	CP004848	1
I533_18290	Alteromonas macleodii 'Aegean Sea MED64'	CP004848	1
I533_19090	Alteromonas macleodii 'Aegean Sea MED64'	CP004848	84
I607_00415	Alteromonas macleodii 'Ionian Sea U4'	CP004849	98
I607_00550	Alteromonas macleodii 'Ionian Sea U4'	CP004849	24
I607_01130	Alteromonas macleodii 'Ionian Sea U4'	CP004849	49
I607_02475	Alteromonas macleodii 'Ionian Sea U4'	CP004849	6
I607_03135	Alteromonas macleodii 'Ionian Sea U4'	CP004849	7
I607_03150	Alteromonas macleodii 'Ionian Sea U4'	CP004849	43
I607_03270	Alteromonas macleodii 'Ionian Sea U4'	CP004849	18
I607_03460	Alteromonas macleodii 'Ionian Sea U4'	CP004849	12
I607_03925	Alteromonas macleodii 'Ionian Sea U4'	CP004849	33
I607_05230	Alteromonas macleodii 'Ionian Sea U4'	CP004849	27
I607_05380	Alteromonas macleodii 'Ionian Sea U4'	CP004849	29
I607_05455	Alteromonas macleodii 'Ionian Sea U4'	CP004849	19
I607_05710	Alteromonas macleodii 'Ionian Sea U4'	CP004849	2
I607_05725	Alteromonas macleodii 'Ionian Sea U4'	CP004849	2
I607_06325	Alteromonas macleodii 'Ionian Sea U4'	CP004849	13
I607_06705	Alteromonas macleodii 'Ionian Sea U4'	CP004849	14
I607_06870	Alteromonas macleodii 'Ionian Sea U4'	CP004849	2
I607_07340	Alteromonas macleodii 'Ionian Sea U4'	CP004849	4
I607_07820	Alteromonas macleodii 'Ionian Sea U4'	CP004849	25
I607_08320	Alteromonas macleodii 'Ionian Sea U4'	CP004849	28
I607_08430	Alteromonas macleodii 'Ionian Sea U4'	CP004849	9
I607_09165	Alteromonas macleodii 'Ionian Sea U4'	CP004849	5
I607_09180	Alteromonas macleodii 'Ionian Sea U4'	CP004849	26
I607_09415	Alteromonas macleodii 'Ionian Sea U4'	CP004849	98
I607_10840	Alteromonas macleodii 'Ionian Sea U4'	CP004849	15
I607_11095	Alteromonas macleodii 'Ionian Sea U4'	CP004849	21
I607_11215	Alteromonas macleodii 'Ionian Sea U4'	CP004849	6
I607_11640	Alteromonas macleodii 'Ionian Sea U4'	CP004849	3
I607_12290	Alteromonas macleodii 'Ionian Sea U4'	CP004849	40
I607_12365	Alteromonas macleodii 'Ionian Sea U4'	CP004849	34
I607_13465	Alteromonas macleodii 'Ionian Sea U4'	CP004849	11
I607_13480	Alteromonas macleodii 'Ionian Sea U4'	CP004849	5
I607_13705	Alteromonas macleodii 'Ionian Sea U4'	CP004849	30
I607_13945	Alteromonas macleodii 'Ionian Sea U4'	CP004849	57
I607_14910	Alteromonas macleodii 'Ionian Sea U4'	CP004849	16
I607_14960	Alteromonas macleodii 'Ionian Sea U4'	CP004849	48
I607_15290	Alteromonas macleodii 'Ionian Sea U4'	CP004849	22
I607_15470	Alteromonas macleodii 'Ionian Sea U4'	CP004849	38
I607_15500	Alteromonas macleodii 'Ionian Sea U4'	CP004849	10
I607_15630	Alteromonas macleodii 'Ionian Sea U4'	CP004849	31
I607_15715	Alteromonas macleodii 'Ionian Sea U4'	CP004849	55
I607_15895	Alteromonas macleodii 'Ionian Sea U4'	CP004849	2
I607_16290	Alteromonas macleodii 'Ionian Sea U4'	CP004849	32
I607_16455	Alteromonas macleodii 'Ionian Sea U4'	CP004849	8
I607_16955	Alteromonas macleodii 'Ionian Sea U4'	CP004849	17
I607_17395	Alteromonas macleodii 'Ionian Sea U4'	CP004849	35
I607_17905	Alteromonas macleodii 'Ionian Sea U4'	CP004849	1
I607_17980	Alteromonas macleodii 'Ionian Sea U4'	CP004849	36
I607_18080	Alteromonas macleodii 'Ionian Sea U4'	CP004849	23
I607_18200	Alteromonas macleodii 'Ionian Sea U4'	CP004849	1
I607_18220	Alteromonas macleodii 'Ionian Sea U4'	CP004849	1
I633_00475	Alteromonas macleodii 'English Channel 615'	CP004846	98
I633_01370	Alteromonas macleodii 'English Channel 615'	CP004846	49
I633_01810	Alteromonas macleodii 'English Channel 615'	CP004846	37
I633_02510	Alteromonas macleodii 'English Channel 615'	CP004846	6
I633_03280	Alteromonas macleodii 'English Channel 615'	CP004846	7
I633_03410	Alteromonas macleodii 'English Channel 615'	CP004846	18
I633_03615	Alteromonas macleodii 'English Channel 615'	CP004846	12
I633_05745	Alteromonas macleodii 'English Channel 615'	CP004846	27
I633_05900	Alteromonas macleodii 'English Channel 615'	CP004846	39
I633_05905	Alteromonas macleodii 'English Channel 615'	CP004846	29
I633_06350	Alteromonas macleodii 'English Channel 615'	CP004846	2
I633_07025	Alteromonas macleodii 'English Channel 615'	CP004846	13
I633_07500	Alteromonas macleodii 'English Channel 615'	CP004846	14
I633_07685	Alteromonas macleodii 'English Channel 615'	CP004846	2
I633_08765	Alteromonas macleodii 'English Channel 615'	CP004846	25
I633_09150	Alteromonas macleodii 'English Channel 615'	CP004846	20
I633_09535	Alteromonas macleodii 'English Channel 615'	CP004846	9
I633_10360	Alteromonas macleodii 'English Channel 615'	CP004846	80
I633_11050	Alteromonas macleodii 'English Channel 615'	CP004846	57
I633_11365	Alteromonas macleodii 'English Channel 615'	CP004846	61
I633_11875	Alteromonas macleodii 'English Channel 615'	CP004846	15
I633_12160	Alteromonas macleodii 'English Channel 615'	CP004846	21
I633_12290	Alteromonas macleodii 'English Channel 615'	CP004846	6
I633_12750	Alteromonas macleodii 'English Channel 615'	CP004846	3
I633_13455	Alteromonas macleodii 'English Channel 615'	CP004846	40
I633_13535	Alteromonas macleodii 'English Channel 615'	CP004846	34
I633_14770	Alteromonas macleodii 'English Channel 615'	CP004846	11
I633_14785	Alteromonas macleodii 'English Channel 615'	CP004846	5
I633_16140	Alteromonas macleodii 'English Channel 615'	CP004846	16
I633_16585	Alteromonas macleodii 'English Channel 615'	CP004846	22
I633_17035	Alteromonas macleodii 'English Channel 615'	CP004846	31
I633_17720	Alteromonas macleodii 'English Channel 615'	CP004846	32
I633_17910	Alteromonas macleodii 'English Channel 615'	CP004846	8
I633_18505	Alteromonas macleodii 'English Channel 615'	CP004846	17
I633_19000	Alteromonas macleodii 'English Channel 615'	CP004846	35
I633_19665	Alteromonas macleodii 'English Channel 615'	CP004846	36
I633_20150	Alteromonas macleodii 'English Channel 615'	CP004846	1
I633_20180	Alteromonas macleodii 'English Channel 615'	CP004846	1
I633_20750	Alteromonas macleodii 'English Channel 615'	CP004846	1
I633_21355	Alteromonas macleodii 'English Channel 615'	CP004846	1
I634_00415	Alteromonas macleodii 'Ionian Sea U8'	CP004852	98
I634_00555	Alteromonas macleodii 'Ionian Sea U8'	CP004852	24
I634_00760	Alteromonas macleodii 'Ionian Sea U8'	CP004852	57
I634_01205	Alteromonas macleodii 'Ionian Sea U8'	CP004852	49
I634_02725	Alteromonas macleodii 'Ionian Sea U8'	CP004852	6
I634_03450	Alteromonas macleodii 'Ionian Sea U8'	CP004852	7
I634_03465	Alteromonas macleodii 'Ionian Sea U8'	CP004852	43
I634_03585	Alteromonas macleodii 'Ionian Sea U8'	CP004852	18
I634_03825	Alteromonas macleodii 'Ionian Sea U8'	CP004852	12
I634_04285	Alteromonas macleodii 'Ionian Sea U8'	CP004852	33
I634_05550	Alteromonas macleodii 'Ionian Sea U8'	CP004852	27
I634_05695	Alteromonas macleodii 'Ionian Sea U8'	CP004852	29
I634_05770	Alteromonas macleodii 'Ionian Sea U8'	CP004852	19
I634_06035	Alteromonas macleodii 'Ionian Sea U8'	CP004852	2
I634_06050	Alteromonas macleodii 'Ionian Sea U8'	CP004852	2
I634_06360	Alteromonas macleodii 'Ionian Sea U8'	CP004852	96
I634_06735	Alteromonas macleodii 'Ionian Sea U8'	CP004852	13
I634_07115	Alteromonas macleodii 'Ionian Sea U8'	CP004852	14
I634_07280	Alteromonas macleodii 'Ionian Sea U8'	CP004852	2
I634_07730	Alteromonas macleodii 'Ionian Sea U8'	CP004852	4
I634_08190	Alteromonas macleodii 'Ionian Sea U8'	CP004852	25
I634_08535	Alteromonas macleodii 'Ionian Sea U8'	CP004852	20
I634_08700	Alteromonas macleodii 'Ionian Sea U8'	CP004852	28
I634_08810	Alteromonas macleodii 'Ionian Sea U8'	CP004852	9
I634_09605	Alteromonas macleodii 'Ionian Sea U8'	CP004852	5
I634_09620	Alteromonas macleodii 'Ionian Sea U8'	CP004852	26
I634_11065	Alteromonas macleodii 'Ionian Sea U8'	CP004852	15
I634_11320	Alteromonas macleodii 'Ionian Sea U8'	CP004852	21
I634_11445	Alteromonas macleodii 'Ionian Sea U8'	CP004852	6
I634_11870	Alteromonas macleodii 'Ionian Sea U8'	CP004852	3
I634_12520	Alteromonas macleodii 'Ionian Sea U8'	CP004852	40
I634_12595	Alteromonas macleodii 'Ionian Sea U8'	CP004852	34
I634_13695	Alteromonas macleodii 'Ionian Sea U8'	CP004852	11
I634_13710	Alteromonas macleodii 'Ionian Sea U8'	CP004852	5
I634_13935	Alteromonas macleodii 'Ionian Sea U8'	CP004852	30
I634_15155	Alteromonas macleodii 'Ionian Sea U8'	CP004852	16
I634_15205	Alteromonas macleodii 'Ionian Sea U8'	CP004852	48
I634_15535	Alteromonas macleodii 'Ionian Sea U8'	CP004852	22
I634_15715	Alteromonas macleodii 'Ionian Sea U8'	CP004852	38
I634_15745	Alteromonas macleodii 'Ionian Sea U8'	CP004852	10
I634_15875	Alteromonas macleodii 'Ionian Sea U8'	CP004852	31
I634_15960	Alteromonas macleodii 'Ionian Sea U8'	CP004852	55
I634_16135	Alteromonas macleodii 'Ionian Sea U8'	CP004852	2
I634_16545	Alteromonas macleodii 'Ionian Sea U8'	CP004852	32
I634_16710	Alteromonas macleodii 'Ionian Sea U8'	CP004852	8
I634_17155	Alteromonas macleodii 'Ionian Sea U8'	CP004852	17
I634_17595	Alteromonas macleodii 'Ionian Sea U8'	CP004852	35
I634_18045	Alteromonas macleodii 'Ionian Sea U8'	CP004852	1
I634_18120	Alteromonas macleodii 'Ionian Sea U8'	CP004852	36
I634_18220	Alteromonas macleodii 'Ionian Sea U8'	CP004852	23
I634_18340	Alteromonas macleodii 'Ionian Sea U8'	CP004852	1
I634_18360	Alteromonas macleodii 'Ionian Sea U8'	CP004852	1
I635_00420	Alteromonas macleodii 'Ionian Sea UM7'	CP004853	98
I635_00585	Alteromonas macleodii 'Ionian Sea UM7'	CP004853	24
I635_01160	Alteromonas macleodii 'Ionian Sea UM7'	CP004853	49
I635_01875	Alteromonas macleodii 'Ionian Sea UM7'	CP004853	37
I635_02515	Alteromonas macleodii 'Ionian Sea UM7'	CP004853	44
I635_03215	Alteromonas macleodii 'Ionian Sea UM7'	CP004853	7
I635_03230	Alteromonas macleodii 'Ionian Sea UM7'	CP004853	43
I635_03350	Alteromonas macleodii 'Ionian Sea UM7'	CP004853	18
I635_03540	Alteromonas macleodii 'Ionian Sea UM7'	CP004853	12
I635_03990	Alteromonas macleodii 'Ionian Sea UM7'	CP004853	33
I635_05430	Alteromonas macleodii 'Ionian Sea UM7'	CP004853	27
I635_05580	Alteromonas macleodii 'Ionian Sea UM7'	CP004853	29
I635_05650	Alteromonas macleodii 'Ionian Sea UM7'	CP004853	19
I635_06410	Alteromonas macleodii 'Ionian Sea UM7'	CP004853	2
I635_06425	Alteromonas macleodii 'Ionian Sea UM7'	CP004853	2
I635_07065	Alteromonas macleodii 'Ionian Sea UM7'	CP004853	13
I635_07465	Alteromonas macleodii 'Ionian Sea UM7'	CP004853	14
I635_07635	Alteromonas macleodii 'Ionian Sea UM7'	CP004853	2
I635_08075	Alteromonas macleodii 'Ionian Sea UM7'	CP004853	4
I635_08900	Alteromonas macleodii 'Ionian Sea UM7'	CP004853	25
I635_09235	Alteromonas macleodii 'Ionian Sea UM7'	CP004853	20
I635_09400	Alteromonas macleodii 'Ionian Sea UM7'	CP004853	28
I635_09535	Alteromonas macleodii 'Ionian Sea UM7'	CP004853	9
I635_10315	Alteromonas macleodii 'Ionian Sea UM7'	CP004853	5
I635_10325	Alteromonas macleodii 'Ionian Sea UM7'	CP004853	26
I635_11050	Alteromonas macleodii 'Ionian Sea UM7'	CP004853	6
I635_11495	Alteromonas macleodii 'Ionian Sea UM7'	CP004853	15
I635_11750	Alteromonas macleodii 'Ionian Sea UM7'	CP004853	21
I635_11870	Alteromonas macleodii 'Ionian Sea UM7'	CP004853	6
I635_13025	Alteromonas macleodii 'Ionian Sea UM7'	CP004853	40
I635_13100	Alteromonas macleodii 'Ionian Sea UM7'	CP004853	98
I635_14230	Alteromonas macleodii 'Ionian Sea UM7'	CP004853	11
I635_14245	Alteromonas macleodii 'Ionian Sea UM7'	CP004853	5
I635_14450	Alteromonas macleodii 'Ionian Sea UM7'	CP004853	30
I635_14575	Alteromonas macleodii 'Ionian Sea UM7'	CP004853	58
I635_14720	Alteromonas macleodii 'Ionian Sea UM7'	CP004853	57
I635_15590	Alteromonas macleodii 'Ionian Sea UM7'	CP004853	16
I635_15640	Alteromonas macleodii 'Ionian Sea UM7'	CP004853	48
I635_15975	Alteromonas macleodii 'Ionian Sea UM7'	CP004853	22
I635_16280	Alteromonas macleodii 'Ionian Sea UM7'	CP004853	38
I635_16310	Alteromonas macleodii 'Ionian Sea UM7'	CP004853	10
I635_16430	Alteromonas macleodii 'Ionian Sea UM7'	CP004853	31
I635_16510	Alteromonas macleodii 'Ionian Sea UM7'	CP004853	55
I635_16835	Alteromonas macleodii 'Ionian Sea UM7'	CP004853	2
I635_17225	Alteromonas macleodii 'Ionian Sea UM7'	CP004853	32
I635_17385	Alteromonas macleodii 'Ionian Sea UM7'	CP004853	8
I635_17985	Alteromonas macleodii 'Ionian Sea UM7'	CP004853	17
I635_18430	Alteromonas macleodii 'Ionian Sea UM7'	CP004853	35
I635_18960	Alteromonas macleodii 'Ionian Sea UM7'	CP004853	1
I635_19085	Alteromonas macleodii 'Ionian Sea UM7'	CP004853	23
I635_19200	Alteromonas macleodii 'Ionian Sea UM7'	CP004853	1
I635_19235	Alteromonas macleodii 'Ionian Sea UM7'	CP004853	50
I635_19245	Alteromonas macleodii 'Ionian Sea UM7'	CP004853	1
I636_00420	Alteromonas macleodii 'Ionian Sea UM4b'	CP004855	98
I636_00585	Alteromonas macleodii 'Ionian Sea UM4b'	CP004855	24
I636_01135	Alteromonas macleodii 'Ionian Sea UM4b'	CP004855	49
I636_01895	Alteromonas macleodii 'Ionian Sea UM4b'	CP004855	37
I636_02530	Alteromonas macleodii 'Ionian Sea UM4b'	CP004855	44
I636_03235	Alteromonas macleodii 'Ionian Sea UM4b'	CP004855	7
I636_03250	Alteromonas macleodii 'Ionian Sea UM4b'	CP004855	43
I636_03375	Alteromonas macleodii 'Ionian Sea UM4b'	CP004855	18
I636_03565	Alteromonas macleodii 'Ionian Sea UM4b'	CP004855	12
I636_04015	Alteromonas macleodii 'Ionian Sea UM4b'	CP004855	33
I636_05465	Alteromonas macleodii 'Ionian Sea UM4b'	CP004855	27
I636_05615	Alteromonas macleodii 'Ionian Sea UM4b'	CP004855	29
I636_05685	Alteromonas macleodii 'Ionian Sea UM4b'	CP004855	19
I636_06465	Alteromonas macleodii 'Ionian Sea UM4b'	CP004855	2
I636_06480	Alteromonas macleodii 'Ionian Sea UM4b'	CP004855	2
I636_07155	Alteromonas macleodii 'Ionian Sea UM4b'	CP004855	13
I636_07560	Alteromonas macleodii 'Ionian Sea UM4b'	CP004855	14
I636_07730	Alteromonas macleodii 'Ionian Sea UM4b'	CP004855	2
I636_08145	Alteromonas macleodii 'Ionian Sea UM4b'	CP004855	4
I636_08630	Alteromonas macleodii 'Ionian Sea UM4b'	CP004855	25
I636_08965	Alteromonas macleodii 'Ionian Sea UM4b'	CP004855	20
I636_09130	Alteromonas macleodii 'Ionian Sea UM4b'	CP004855	28
I636_09240	Alteromonas macleodii 'Ionian Sea UM4b'	CP004855	9
I636_09920	Alteromonas macleodii 'Ionian Sea UM4b'	CP004855	5
I636_09930	Alteromonas macleodii 'Ionian Sea UM4b'	CP004855	26
I636_10625	Alteromonas macleodii 'Ionian Sea UM4b'	CP004855	6
I636_11095	Alteromonas macleodii 'Ionian Sea UM4b'	CP004855	15
I636_11345	Alteromonas macleodii 'Ionian Sea UM4b'	CP004855	21
I636_11465	Alteromonas macleodii 'Ionian Sea UM4b'	CP004855	6
I636_12660	Alteromonas macleodii 'Ionian Sea UM4b'	CP004855	40
I636_12735	Alteromonas macleodii 'Ionian Sea UM4b'	CP004855	98
I636_13855	Alteromonas macleodii 'Ionian Sea UM4b'	CP004855	11
I636_13870	Alteromonas macleodii 'Ionian Sea UM4b'	CP004855	5
I636_14075	Alteromonas macleodii 'Ionian Sea UM4b'	CP004855	30
I636_14200	Alteromonas macleodii 'Ionian Sea UM4b'	CP004855	58
I636_14335	Alteromonas macleodii 'Ionian Sea UM4b'	CP004855	57
I636_15015	Alteromonas macleodii 'Ionian Sea UM4b'	CP004855	16
I636_15065	Alteromonas macleodii 'Ionian Sea UM4b'	CP004855	48
I636_15340	Alteromonas macleodii 'Ionian Sea UM4b'	CP004855	22
I636_15640	Alteromonas macleodii 'Ionian Sea UM4b'	CP004855	38
I636_15670	Alteromonas macleodii 'Ionian Sea UM4b'	CP004855	10
I636_15790	Alteromonas macleodii 'Ionian Sea UM4b'	CP004855	31
I636_15870	Alteromonas macleodii 'Ionian Sea UM4b'	CP004855	55
I636_16480	Alteromonas macleodii 'Ionian Sea UM4b'	CP004855	32
I636_16640	Alteromonas macleodii 'Ionian Sea UM4b'	CP004855	8
I636_17225	Alteromonas macleodii 'Ionian Sea UM4b'	CP004855	17
I636_17645	Alteromonas macleodii 'Ionian Sea UM4b'	CP004855	35
I636_18115	Alteromonas macleodii 'Ionian Sea UM4b'	CP004855	1
I636_18240	Alteromonas macleodii 'Ionian Sea UM4b'	CP004855	23
I636_18355	Alteromonas macleodii 'Ionian Sea UM4b'	CP004855	1
I636_18390	Alteromonas macleodii 'Ionian Sea UM4b'	CP004855	50
I636_18400	Alteromonas macleodii 'Ionian Sea UM4b'	CP004855	1
I876_00430	Alteromonas macleodii 'Ionian Sea U7'	CP004851	98
I876_00565	Alteromonas macleodii 'Ionian Sea U7'	CP004851	24
I876_01055	Alteromonas macleodii 'Ionian Sea U7'	CP004851	49
I876_02660	Alteromonas macleodii 'Ionian Sea U7'	CP004851	6
I876_03345	Alteromonas macleodii 'Ionian Sea U7'	CP004851	7
I876_03360	Alteromonas macleodii 'Ionian Sea U7'	CP004851	43
I876_03480	Alteromonas macleodii 'Ionian Sea U7'	CP004851	18
I876_03670	Alteromonas macleodii 'Ionian Sea U7'	CP004851	12
I876_04130	Alteromonas macleodii 'Ionian Sea U7'	CP004851	33
I876_05050	Alteromonas macleodii 'Ionian Sea U7'	CP004851	96
I876_05525	Alteromonas macleodii 'Ionian Sea U7'	CP004851	27
I876_05670	Alteromonas macleodii 'Ionian Sea U7'	CP004851	29
I876_05745	Alteromonas macleodii 'Ionian Sea U7'	CP004851	19
I876_06000	Alteromonas macleodii 'Ionian Sea U7'	CP004851	2
I876_06015	Alteromonas macleodii 'Ionian Sea U7'	CP004851	2
I876_06615	Alteromonas macleodii 'Ionian Sea U7'	CP004851	13
I876_06995	Alteromonas macleodii 'Ionian Sea U7'	CP004851	14
I876_07160	Alteromonas macleodii 'Ionian Sea U7'	CP004851	2
I876_07610	Alteromonas macleodii 'Ionian Sea U7'	CP004851	4
I876_08085	Alteromonas macleodii 'Ionian Sea U7'	CP004851	25
I876_08430	Alteromonas macleodii 'Ionian Sea U7'	CP004851	20
I876_08595	Alteromonas macleodii 'Ionian Sea U7'	CP004851	28
I876_08725	Alteromonas macleodii 'Ionian Sea U7'	CP004851	9
I876_09525	Alteromonas macleodii 'Ionian Sea U7'	CP004851	5
I876_09540	Alteromonas macleodii 'Ionian Sea U7'	CP004851	26
I876_11205	Alteromonas macleodii 'Ionian Sea U7'	CP004851	15
I876_11465	Alteromonas macleodii 'Ionian Sea U7'	CP004851	21
I876_11590	Alteromonas macleodii 'Ionian Sea U7'	CP004851	6
I876_12015	Alteromonas macleodii 'Ionian Sea U7'	CP004851	3
I876_12665	Alteromonas macleodii 'Ionian Sea U7'	CP004851	40
I876_12740	Alteromonas macleodii 'Ionian Sea U7'	CP004851	34
I876_13850	Alteromonas macleodii 'Ionian Sea U7'	CP004851	11
I876_13865	Alteromonas macleodii 'Ionian Sea U7'	CP004851	5
I876_14090	Alteromonas macleodii 'Ionian Sea U7'	CP004851	30
I876_14445	Alteromonas macleodii 'Ionian Sea U7'	CP004851	57
I876_15210	Alteromonas macleodii 'Ionian Sea U7'	CP004851	16
I876_15260	Alteromonas macleodii 'Ionian Sea U7'	CP004851	48
I876_15590	Alteromonas macleodii 'Ionian Sea U7'	CP004851	22
I876_15770	Alteromonas macleodii 'Ionian Sea U7'	CP004851	38
I876_15800	Alteromonas macleodii 'Ionian Sea U7'	CP004851	10
I876_15930	Alteromonas macleodii 'Ionian Sea U7'	CP004851	31
I876_16015	Alteromonas macleodii 'Ionian Sea U7'	CP004851	55
I876_16190	Alteromonas macleodii 'Ionian Sea U7'	CP004851	2
I876_16595	Alteromonas macleodii 'Ionian Sea U7'	CP004851	32
I876_16760	Alteromonas macleodii 'Ionian Sea U7'	CP004851	8
I876_17340	Alteromonas macleodii 'Ionian Sea U7'	CP004851	17
I876_17775	Alteromonas macleodii 'Ionian Sea U7'	CP004851	35
I876_18280	Alteromonas macleodii 'Ionian Sea U7'	CP004851	1
I876_18355	Alteromonas macleodii 'Ionian Sea U7'	CP004851	36
I876_18455	Alteromonas macleodii 'Ionian Sea U7'	CP004851	23
I876_18575	Alteromonas macleodii 'Ionian Sea U7'	CP004851	1
I876_18595	Alteromonas macleodii 'Ionian Sea U7'	CP004851	1
MADE_00089	Alteromonas macleodii 'Deep ecotype'	NC_011138	98
MADE_00133	Alteromonas macleodii 'Deep ecotype'	NC_011138	24
MADE_00241	Alteromonas macleodii 'Deep ecotype'	NC_011138	38
MADE_00553	Alteromonas macleodii 'Deep ecotype'	NC_011138	6
MADE_00733	Alteromonas macleodii 'Deep ecotype'	NC_011138	8
MADE_00767	Alteromonas macleodii 'Deep ecotype'	NC_011138	32
MADE_00923	Alteromonas macleodii 'Deep ecotype'	NC_011138	30
MADE_01003	Alteromonas macleodii 'Deep ecotype'	NC_011138	15
MADE_01035	Alteromonas macleodii 'Deep ecotype'	NC_011138	6
MADE_01058	Alteromonas macleodii 'Deep ecotype'	NC_011138	21
MADE_01107	Alteromonas macleodii 'Deep ecotype'	NC_011138	34
MADE_01120	Alteromonas macleodii 'Deep ecotype'	NC_011138	40
MADE_01460	Alteromonas macleodii 'Deep ecotype'	NC_011138	2
MADE_01528	Alteromonas macleodii 'Deep ecotype'	NC_011138	10
MADE_01534	Alteromonas macleodii 'Deep ecotype'	NC_011138	49
MADE_01572	Alteromonas macleodii 'Deep ecotype'	NC_011138	22
MADE_01753	Alteromonas macleodii 'Deep ecotype'	NC_011138	20
MADE_01786	Alteromonas macleodii 'Deep ecotype'	NC_011138	28
MADE_01879	Alteromonas macleodii 'Deep ecotype'	NC_011138	5
MADE_01881	Alteromonas macleodii 'Deep ecotype'	NC_011138	26
MADE_02035	Alteromonas macleodii 'Deep ecotype'	NC_011138	57
MADE_02110	Alteromonas macleodii 'Deep ecotype'	NC_011138	6
MADE_02222	Alteromonas macleodii 'Deep ecotype'	NC_011138	2
MADE_02261	Alteromonas macleodii 'Deep ecotype'	NC_011138	14
MADE_02386	Alteromonas macleodii 'Deep ecotype'	NC_011138	9
MADE_02398	Alteromonas macleodii 'Deep ecotype'	NC_011138	25
MADE_02502	Alteromonas macleodii 'Deep ecotype'	NC_011138	4
MADE_02625	Alteromonas macleodii 'Deep ecotype'	NC_011138	11
MADE_02628	Alteromonas macleodii 'Deep ecotype'	NC_011138	5
MADE_02662	Alteromonas macleodii 'Deep ecotype'	NC_011138	13
MADE_02745	Alteromonas macleodii 'Deep ecotype'	NC_011138	2
MADE_02748	Alteromonas macleodii 'Deep ecotype'	NC_011138	2
MADE_02805	Alteromonas macleodii 'Deep ecotype'	NC_011138	19
MADE_02820	Alteromonas macleodii 'Deep ecotype'	NC_011138	29
MADE_02852	Alteromonas macleodii 'Deep ecotype'	NC_011138	27
MADE_03169	Alteromonas macleodii 'Deep ecotype'	NC_011138	33
MADE_03368	Alteromonas macleodii 'Deep ecotype'	NC_011138	16
MADE_03378	Alteromonas macleodii 'Deep ecotype'	NC_011138	48
MADE_03436	Alteromonas macleodii 'Deep ecotype'	NC_011138	12
MADE_03469	Alteromonas macleodii 'Deep ecotype'	NC_011138	17
MADE_03559	Alteromonas macleodii 'Deep ecotype'	NC_011138	35
MADE_03647	Alteromonas macleodii 'Deep ecotype'	NC_011138	18
MADE_03673	Alteromonas macleodii 'Deep ecotype'	NC_011138	43
MADE_03676	Alteromonas macleodii 'Deep ecotype'	NC_011138	7
MADE_03790	Alteromonas macleodii 'Deep ecotype'	NC_011138	1
MADE_03792	Alteromonas macleodii 'Deep ecotype'	NC_011138	1
MADE_03808	Alteromonas macleodii 'Deep ecotype'	NC_011138	36
MADE_03830	Alteromonas macleodii 'Deep ecotype'	NC_011138	23
MADE_03899	Alteromonas macleodii 'Deep ecotype'	NC_011138	1
MADE_03903	Alteromonas macleodii 'Deep ecotype'	NC_011138	1
MASE_00400	Alteromonas macleodii ATCC 27126	CP003841	24
MASE_00935	Alteromonas macleodii ATCC 27126	CP003841	1
MASE_01260	Alteromonas macleodii ATCC 27126	CP003841	37
MASE_01960	Alteromonas macleodii ATCC 27126	CP003841	6
MASE_02700	Alteromonas macleodii ATCC 27126	CP003841	7
MASE_02850	Alteromonas macleodii ATCC 27126	CP003841	18
MASE_03050	Alteromonas macleodii ATCC 27126	CP003841	12
MASE_03260	Alteromonas macleodii ATCC 27126	CP003841	53
MASE_03275	Alteromonas macleodii ATCC 27126	CP003841	60
MASE_03530	Alteromonas macleodii ATCC 27126	CP003841	33
MASE_04175	Alteromonas macleodii ATCC 27126	CP003841	47
MASE_05035	Alteromonas macleodii ATCC 27126	CP003841	27
MASE_05175	Alteromonas macleodii ATCC 27126	CP003841	39
MASE_05185	Alteromonas macleodii ATCC 27126	CP003841	29
MASE_05260	Alteromonas macleodii ATCC 27126	CP003841	19
MASE_05580	Alteromonas macleodii ATCC 27126	CP003841	2
MASE_06190	Alteromonas macleodii ATCC 27126	CP003841	13
MASE_06600	Alteromonas macleodii ATCC 27126	CP003841	14
MASE_06805	Alteromonas macleodii ATCC 27126	CP003841	2
MASE_07225	Alteromonas macleodii ATCC 27126	CP003841	4
MASE_07695	Alteromonas macleodii ATCC 27126	CP003841	25
MASE_08095	Alteromonas macleodii ATCC 27126	CP003841	20
MASE_08200	Alteromonas macleodii ATCC 27126	CP003841	45
MASE_08250	Alteromonas macleodii ATCC 27126	CP003841	28
MASE_08355	Alteromonas macleodii ATCC 27126	CP003841	10
MASE_08410	Alteromonas macleodii ATCC 27126	CP003841	9
MASE_09125	Alteromonas macleodii ATCC 27126	CP003841	5
MASE_09135	Alteromonas macleodii ATCC 27126	CP003841	26
MASE_09310	Alteromonas macleodii ATCC 27126	CP003841	2
MASE_10030	Alteromonas macleodii ATCC 27126	CP003841	61
MASE_10530	Alteromonas macleodii ATCC 27126	CP003841	15
MASE_10745	Alteromonas macleodii ATCC 27126	CP003841	21
MASE_10880	Alteromonas macleodii ATCC 27126	CP003841	6
MASE_11330	Alteromonas macleodii ATCC 27126	CP003841	3
MASE_12160	Alteromonas macleodii ATCC 27126	CP003841	34
MASE_13310	Alteromonas macleodii ATCC 27126	CP003841	11
MASE_13325	Alteromonas macleodii ATCC 27126	CP003841	5
MASE_13870	Alteromonas macleodii ATCC 27126	CP003841	72
MASE_14765	Alteromonas macleodii ATCC 27126	CP003841	16
MASE_15145	Alteromonas macleodii ATCC 27126	CP003841	22
MASE_15245	Alteromonas macleodii ATCC 27126	CP003841	75
MASE_15320	Alteromonas macleodii ATCC 27126	CP003841	10
MASE_15330	Alteromonas macleodii ATCC 27126	CP003841	83
MASE_15530	Alteromonas macleodii ATCC 27126	CP003841	31
MASE_15725	Alteromonas macleodii ATCC 27126	CP003841	2
MASE_16105	Alteromonas macleodii ATCC 27126	CP003841	32
MASE_16265	Alteromonas macleodii ATCC 27126	CP003841	8
MASE_16930	Alteromonas macleodii ATCC 27126	CP003841	17
MASE_17080	Alteromonas macleodii ATCC 27126	CP003841	73
MASE_17485	Alteromonas macleodii ATCC 27126	CP003841	62
MASE_17500	Alteromonas macleodii ATCC 27126	CP003841	74
MASE_17930	Alteromonas macleodii ATCC 27126	CP003841	42
MASE_18035	Alteromonas macleodii ATCC 27126	CP003841	41
MASE_18050	Alteromonas macleodii ATCC 27126	CP003841	1
MASE_18130	Alteromonas macleodii ATCC 27126	CP003841	36
MASE_18325	Alteromonas macleodii ATCC 27126	CP003841	23
MASE_18610	Alteromonas macleodii ATCC 27126	CP003841	1
MASE_18645	Alteromonas macleodii ATCC 27126	CP003841	50
MASE_18655	Alteromonas macleodii ATCC 27126	CP003841	1
MASE_18725	Alteromonas macleodii ATCC 27126	CP003841	54
MASE_19120	Alteromonas macleodii ATCC 27126	CP003841	1
MASE_19670	Alteromonas macleodii ATCC 27126	CP003841	1
